# Supplementary material for: A BONCAT-iTRAQ method enables temporally resolved quantitative profiling of newly synthesised proteins in Leishmania mexicana parasites during starvation
Source: PLoS Negl Trop Dis. 2019 Dec 19;13(12):e0007651. doi: 10.1371/journal.pntd.0007651 (PMC6939940; doi:10.1371/journal.pntd.0007651)
Supplement: S1 Table — The complete list of proteins identified in two replicate iTRAQ 4-plex labelling experiments along with the corrected reported intensities of the four iTRAQ channels for each protein in the two experiments following MaxQuant-Perseus database search and data processing. The corrected reporter intensities of each iTRAQ channel is presented as a fold change (FC) in log2 scale from the DMSO control 114 channel. The symbol NaN indicates a non-valid value resulting from missing reporter ion signals. T-test significant (p ≤ 0.05) entries are indicated with a + sign and only those proteins that are both significant and with 2 or more identified unique peptides were used for subsequent bioinformatic analysis. (XLSX) [file pntd.0007651.s003.xlsx]

## Sheet: Sheet1
Replicate-1				Replicate-2
Reporter intensity corrected 1 E1	Reporter intensity corrected 2 E1	Reporter intensity corrected 3 E1	Reporter intensity corrected 4 E1	Reporter intensity corrected 1 E2	Reporter intensity corrected 2 E2	Reporter intensity corrected 3 E2	Reporter intensity corrected 4 E2	T-test Significant	Peptides	Razor + unique peptides	Unique peptides	Sequence coverage [%]	Unique + razor sequence coverage [%]	Unique sequence coverage [%]	Mol. weight [kDa]	#NAME?	T-test q-value	T-test Difference	Protein IDs	Majority protein IDs	Fasta headers
iTRAQ channel-114	iTRAQ channel-115	iTRAQ channel-116	iTRAQ channel-117	iTRAQ channel-114	iTRAQ channel-115	iTRAQ channel-116	iTRAQ channel-117
0	3.15301	2.76463	0.922916	0	2.75903	2.28908	0.468332	+	19	19	16	45	45	39.6	49.176	2.06157	0.0243853	5665.9	W6A238;E9ARD0;A0A0K0TMW6;E9ARD5;I3V666;E9ARD3;E9ARD4;E9ARD6	W6A238;E9ARD0;A0A0K0TMW6;E9ARD5;I3V666	tr|W6A238|W6A238_LEIME Elongation factor 1-alpha (Fragment) OS=Leishmania mexicana mexicana OX=44270 PE=3 SV=1;tr|E9ARD0|E9ARD0_LEIMU Elongation factor 1-alpha OS=Leishmania mexicana (strain MHOM/GT/2001/U1103) OX=929439 GN=LMXM_17_0080 PE=3 SV=1;tr|A0A0K0
0	1.43008	1.02748	-0.979685	0	1.98071	1.45558	-0.112139	+	6	6	6	49	49	49	16.674	1.777	0.0346443	582.804	E9B376;A0A1Y0DDB3	E9B376;A0A1Y0DDB3	tr|E9B376|E9B376_LEIMU Nucleoside diphosphate kinase OS=Leishmania mexicana (strain MHOM/GT/2001/U1103) OX=929439 GN=LMXM_31_2950 PE=3 SV=1;tr|A0A1Y0DDB3|A0A1Y0DDB3_LEIAM Nucleoside diphosphate kinase OS=Leishmania amazonensis OX=5659 PE=1 SV=1
0	3.41734	3.38693	1.50152	0	2.27115	2.0165	-0.0505718	+	2	2	2	5.6	5.6	5.6	40.483	1.85407	0.0310967	220.144	E9AKA4;C6KJE2;C6KJD6;C6KJD5	E9AKA4;C6KJE2;C6KJD6;C6KJD5	tr|E9AKA4|E9AKA4_LEIMU Actin OS=Leishmania mexicana (strain MHOM/GT/2001/U1103) OX=929439 GN=LMXM_04_1230 PE=3 SV=1;tr|C6KJE2|C6KJE2_LEIAM Actin OS=Leishmania amazonensis OX=5659 PE=3 SV=1;tr|C6KJD6|C6KJD6_LEIME Actin OS=Leishmania mexicana OX=5665 PE=3 SV
0	2.53366	2.2506	1.00596	0	1.81196	1.41323	0.470221	+	5	5	5	35.4	35.4	35.4	16.236	2.51929	0.0205928	699.619	E8NHE3	E8NHE3	tr|E8NHE3|E8NHE3_LEIMU Putative 60S ribosomal protein L28 OS=Leishmania mexicana (strain MHOM/GT/2001/U1103) OX=929439 GN=LMXM_11_1130 PE=4 SV=1
NaN	NaN	NaN	NaN	0	2.85342	1.98686	1.43091		4	4	4	6.6	6.6	6.6	79.84	1.51075	0.0546291	115.663	E8NHG6;E8NHG3;E8NHQ2	E8NHG6;E8NHG3;E8NHQ2	tr|E8NHG6|E8NHG6_LEIMU Uncharacterized protein LmxM_30_0440_1 OS=Leishmania mexicana (strain MHOM/GT/2001/U1103) OX=929439 GN=LmxM_30_0440_1 PE=3 SV=1;tr|E8NHG3|E8NHG3_LEIMU Uncharacterized protein LmxM_30_0440a_1 (Fragment) OS=Leishmania mexicana (strain
0	3.02416	2.70819	0.520675	0	1.95759	2.20109	0.117913	+	5	5	5	19.7	19.7	19.7	30.036	2.22654	0.0205928	313.86	E8NHI0	E8NHI0	tr|E8NHI0|E8NHI0_LEIMU 40S ribosomal protein S3a OS=Leishmania mexicana (strain MHOM/GT/2001/U1103) OX=929439 GN=LmxM_34_0400a_1 PE=3 SV=1
0	3.68964	3.55101	2.13996	0	1.90749	2.3669	0.397279	+	3	3	3	16.5	16.5	16.5	19.317	2.34663	0.0205928	236.112	E8NHJ5;E9AWZ6	E8NHJ5;E9AWZ6	tr|E8NHJ5|E8NHJ5_LEIMU WGS CADB00000000 data, contig 43 OS=Leishmania mexicana (strain MHOM/GT/2001/U1103) OX=929439 GN=LmxM_24_1500a_1 PE=3 SV=1;tr|E9AWZ6|E9AWZ6_LEIMU IgE-dependent histamine-releasing factor,putative OS=Leishmania mexicana (strain MHOM/G
NaN	NaN	NaN	NaN	0	2.4975	2.1025	0.524394		4	4	4	14	14	14	34.636	1.12769	0.102228	708.727	E8NHJ8;E8NHJ9	E8NHJ8;E8NHJ9	tr|E8NHJ8|E8NHJ8_LEIMU 60S acidic ribosomal protein P0 OS=Leishmania mexicana (strain MHOM/GT/2001/U1103) OX=929439 GN=LMXM_27_1380 PE=3 SV=1;tr|E8NHJ9|E8NHJ9_LEIMU Uncharacterized protein LmxM_27_1380a_1 (Fragment) OS=Leishmania mexicana (strain MHOM/GT/2
0	3.03134	2.33536	1.94703	0	3.40432	3.72613	1.40843	+	6	6	6	22.8	22.8	22.8	34.402	2.10046	0.0235997	852.902	Q95NJ3;E8NHN2;Q7KFG4;E8NHN3	Q95NJ3;E8NHN2;Q7KFG4	tr|Q95NJ3|Q95NJ3_LEIAM Activated C kinase protein OS=Leishmania amazonensis OX=5659 PE=2 SV=1;tr|E8NHN2|E8NHN2_LEIMU Activated protein kinase c receptor (LACK),guanine nucleotide-binding protein beta subunit-like protein OS=Leishmania mexicana (strain MHOM
0	2.66827	2.55426	1.26712	0	2.66363	2.553	0.825533	+	9	9	9	18.1	18.1	18.1	62.599	2.44822	0.0205928	725.001	E8NHQ7;E9AKF7	E8NHQ7;E9AKF7	tr|E8NHQ7|E8NHQ7_LEIMU Putative ATPase alpha subunit OS=Leishmania mexicana (strain MHOM/GT/2001/U1103) OX=929439 GN=LMXM_05_0500 PE=4 SV=1;tr|E9AKF7|E9AKF7_LEIMU Putative ATPase alpha subunit OS=Leishmania mexicana (strain MHOM/GT/2001/U1103) OX=929439 GN
0	0.462531	0.628497	-0.277591	0	0.460988	0.376262	-0.86013	+	11	11	11	21.1	21.1	21.1	74.051	3.80343	0.0106926	651.304	E9AJ91	E9AJ91	tr|E9AJ91|E9AJ91_LEIMU Putative carboxylase OS=Leishmania mexicana (strain MHOM/GT/2001/U1103) OX=929439 GN=LMXM_01_0050 PE=4 SV=1
0	3.76916	2.56548	0.992497	0	2.3535	1.70985	-1.21832		2	2	2	8	8	8	23.851	1.28771	0.0811557	113.628	E9AJC9	E9AJC9	tr|E9AJC9|E9AJC9_LEIMU 40S ribosomal protein S7 OS=Leishmania mexicana (strain MHOM/GT/2001/U1103) OX=929439 GN=LMXM_01_0410 PE=3 SV=1
NaN	NaN	NaN	NaN	0	2.49237	1.75446	1.41501		2	2	2	3.1	3.1	3.1	77.583	1.14745	0.10005	53.2104	E9AJD9;E9AJD4;E9AJD6	E9AJD9;E9AJD4;E9AJD6	tr|E9AJD9|E9AJD9_LEIMU Putative long-chain-fatty-acid-CoA ligase OS=Leishmania mexicana (strain MHOM/GT/2001/U1103) OX=929439 GN=LMXM_01_0520 PE=4 SV=1;tr|E9AJD4|E9AJD4_LEIMU Putative fatty acyl CoA syntetase 1 OS=Leishmania mexicana (strain MHOM/GT/2001/U
0	2.66695	2.02706	0.299383	0	2.88531	2.7073	1.13968	+	11	11	11	24.3	24.3	24.3	51.086	2.24958	0.0205928	1354.61	E9AJG4	E9AJG4	tr|E9AJG4|E9AJG4_LEIMU Uncharacterized protein OS=Leishmania mexicana (strain MHOM/GT/2001/U1103) OX=929439 GN=LMXM_01_0770 PE=3 SV=1
NaN	NaN	NaN	NaN	0	3.65528	3.16316	-0.973579		1	1	1	1.9	1.9	1.9	70.815	0.836684	0.159735	19.5316	E9AJJ4	E9AJJ4	tr|E9AJJ4|E9AJJ4_LEIMU Uncharacterized protein OS=Leishmania mexicana (strain MHOM/GT/2001/U1103) OX=929439 GN=LMXM_02_0310 PE=4 SV=1
0	3.40175	3.23813	1.77042	0	2.18618	1.3135	-0.0306123	+	2	2	2	16	16	16	17.561	2.21616	0.020749	45.2497	E9AJL7	E9AJL7	tr|E9AJL7|E9AJL7_LEIMU Uncharacterized protein OS=Leishmania mexicana (strain MHOM/GT/2001/U1103) OX=929439 GN=LMXM_02_0550 PE=4 SV=1
0	3.29374	3.62801	0.999072	0	2.5016	2.13251	1.08624	+	2	2	2	21.7	21.7	21.7	9.4541	1.79044	0.0340033	82.7586	E9AJR0	E9AJR0	tr|E9AJR0|E9AJR0_LEIMU Putative ribosomal protein L38 OS=Leishmania mexicana (strain MHOM/GT/2001/U1103) OX=929439 GN=LMXM_03_0250 PE=3 SV=1
NaN	NaN	NaN	NaN	0	2.6596	2.29457	-0.156276		1	1	1	36.1	36.1	36.1	9.7078	0.96817	0.129445	27.9761	E9AJS6;E9AJS7	E9AJS6;E9AJS7	tr|E9AJS6|E9AJS6_LEIMU Putative 60S acidic ribosomal protein P2 OS=Leishmania mexicana (strain MHOM/GT/2001/U1103) OX=929439 GN=LMXM_03_0430 PE=3 SV=1;tr|E9AJS7|E9AJS7_LEIMU Putative 60S acidic ribosomal protein P2 OS=Leishmania mexicana (strain MHOM/GT/20
0	3.10218	1.86128	2.08509	NaN	NaN	NaN	NaN		1	1	1	10.6	10.6	10.6	12.55	1.05692	0.114268	27.7648	E9AJY0	E9AJY0	tr|E9AJY0|E9AJY0_LEIMU Uncharacterized protein OS=Leishmania mexicana (strain MHOM/GT/2001/U1103) OX=929439 GN=LMXM_03_0960 PE=4 SV=1
0	4.73812	4.04063	1.44953	0	4.05238	3.86683	1.13881	+	5	5	5	16.5	16.5	16.5	46.623	1.66107	0.0421596	262.252	E9AJY2;A0A0A7MB88;A0A0A7M9F0;A0A0A7M8W9	E9AJY2	tr|E9AJY2|E9AJY2_LEIMU Elongation initiation factor 2 alpha subunit,putative OS=Leishmania mexicana (strain MHOM/GT/2001/U1103) OX=929439 GN=LMXM_03_0980 PE=4 SV=1
0	2.6972	2.4925	0.810371	0	2.35582	1.55878	1.70213	+	2	2	2	11.7	11.7	11.7	21.675	2.27298	0.0205928	87.26	E9AK29	E9AK29	tr|E9AK29|E9AK29_LEIMU 60S ribosomal protein L11 (L5, L16) OS=Leishmania mexicana (strain MHOM/GT/2001/U1103) OX=929439 GN=LMXM_04_0470 PE=3 SV=1
0	2.38242	2.17106	-0.169952	0	3.53919	3.18529	0.579618	+	4	4	4	22.5	22.5	22.5	24.557	1.63337	0.043455	391.988	E9AK58	E9AK58	tr|E9AK58|E9AK58_LEIMU Putative 60S ribosomal protein L10 OS=Leishmania mexicana (strain MHOM/GT/2001/U1103) OX=929439 GN=LMXM_04_0750 PE=4 SV=1
0	4.24831	1.19955	1.79592	0	4.65863	3.27658	-0.559392		2	2	2	6.6	6.6	6.6	33.453	1.11536	0.104693	84.6033	E9AK98	E9AK98	tr|E9AK98|E9AK98_LEIMU Putative RNA-binding protein OS=Leishmania mexicana (strain MHOM/GT/2001/U1103) OX=929439 GN=LMXM_04_1170 PE=4 SV=1
0	1.64043	1.62629	NaN	0	2.08967	2.03638	1.03838	+	2	2	2	3.6	3.6	3.6	71.845	2.41005	0.0205928	41.6724	E9AKB4	E9AKB4	tr|E9AKB4|E9AKB4_LEIMU Serine/threonine-protein phosphatase OS=Leishmania mexicana (strain MHOM/GT/2001/U1103) OX=929439 GN=LMXM_05_0100 PE=3 SV=1
0	2.44336	1.45852	-0.522492	NaN	NaN	NaN	NaN		2	2	2	10.7	10.7	10.7	24.998	0.939089	0.135978	46.4277	E9AKD3	E9AKD3	tr|E9AKD3|E9AKD3_LEIMU Uncharacterized protein OS=Leishmania mexicana (strain MHOM/GT/2001/U1103) OX=929439 GN=LMXM_05_0280 PE=4 SV=1
NaN	NaN	NaN	NaN	0	2.49664	0.900122	0.0450017		1	1	1	1.4	1.4	1.4	53.173	0.907875	0.142008	10.3029	E9AKE1	E9AKE1	tr|E9AKE1|E9AKE1_LEIMU Trypanothione reductase OS=Leishmania mexicana (strain MHOM/GT/2001/U1103) OX=929439 GN=LMXM_05_0350 PE=3 SV=1
0	6.13769	4.96649	3.78889	NaN	NaN	NaN	NaN		2	2	2	44.1	44.1	44.1	89.686	0.8368	0.159735	56.2635	E9AKE4	E9AKE4	tr|E9AKE4|E9AKE4_LEIMU Putative microtubule-associated protein (Fragment) OS=Leishmania mexicana (strain MHOM/GT/2001/U1103) OX=929439 GN=LMXM_05_0380 PE=4 SV=1
NaN	NaN	NaN	NaN	0	2.52045	1.25874	0.0113991		1	1	1	3.1	3.1	3.1	41.458	0.938618	0.135978	18.2124	E9AKM1	E9AKM1	tr|E9AKM1|E9AKM1_LEIMU V-type proton ATPase subunit OS=Leishmania mexicana (strain MHOM/GT/2001/U1103) OX=929439 GN=LMXM_05_1140 PE=3 SV=1
0	2.54753	2.36181	1.21659	0	2.50122	2.66232	0.934629	+	4	4	1	38	38	12	11.272	2.5381	0.0205928	1931.15	E9AKM9;E9AUW4	E9AKM9;E9AUW4	tr|E9AKM9|E9AKM9_LEIMU Histone H4 OS=Leishmania mexicana (strain MHOM/GT/2001/U1103) OX=929439 GN=LMXM_06_0010 PE=3 SV=1;tr|E9AUW4|E9AUW4_LEIMU Histone H4 OS=Leishmania mexicana (strain MHOM/GT/2001/U1103) OX=929439 GN=LMXM_21_0015 PE=3 SV=1
0	1.99736	2.00342	1.39161	0	0.761339	1.32037	-0.365059	+	2	2	2	7.4	7.4	7.4	42.292	2.43466	0.0205928	56.8035	Q4TZP6;E9AKR5	Q4TZP6;E9AKR5	tr|Q4TZP6|Q4TZP6_LEIME Glutamine synthetase OS=Leishmania mexicana OX=5665 PE=3 SV=1;tr|E9AKR5|E9AKR5_LEIMU Putative glutamine synthetase OS=Leishmania mexicana (strain MHOM/GT/2001/U1103) OX=929439 GN=LMXM_06_0370 PE=3 SV=1
0	3.28673	2.80442	1.375	0	3.55856	2.90285	1.86936		5	5	5	17	17	17	28.202	1.44287	0.0616244	405.693	E9AKR8	E9AKR8	tr|E9AKR8|E9AKR8_LEIMU Putative 60S ribosomal protein L19 OS=Leishmania mexicana (strain MHOM/GT/2001/U1103) OX=929439 GN=LMXM_06_0410 PE=3 SV=1
NaN	NaN	NaN	NaN	0	3.70336	3.41174	1.81452		1	1	1	2.7	2.7	2.7	58.609	0.989692	0.126147	20.7333	P16126;E9AKW4	P16126;E9AKW4	sp|P16126|DRTS_LEIAM Bifunctional dihydrofolate reductase-thymidylate synthase OS=Leishmania amazonensis OX=5659 PE=3 SV=1;tr|E9AKW4|E9AKW4_LEIMU Bifunctional dihydrofolate reductase-thymidylate synthase OS=Leishmania mexicana (strain MHOM/GT/2001/U1103) O
NaN	NaN	NaN	NaN	0	4.12304	1.88467	-1.92989		1	1	1	4.9	4.9	4.9	26.632	0.63484	0.247863	39.416	E9AKX4	E9AKX4	tr|E9AKX4|E9AKX4_LEIMU Putative cell cycle associated protein MOB1 OS=Leishmania mexicana (strain MHOM/GT/2001/U1103) OX=929439 GN=LMXM_06_0960 PE=4 SV=1
0	1.57194	1.13417	-1.54675	0	NaN	0.579094	-1.19329	+	3	3	3	8.7	8.7	8.7	45.931	1.94408	0.0283004	88.0681	E9AL45	E9AL45	tr|E9AL45|E9AL45_LEIMU Putative ATP-dependent DEAD/H RNA helicase OS=Leishmania mexicana (strain MHOM/GT/2001/U1103) OX=929439 GN=LMXM_07_0340 PE=4 SV=1
0	2.19739	1.71738	-0.0765572	0	1.27463	1.46227	-0.197058	+	4	4	4	18.2	18.2	18.2	29.762	2.66262	0.0205928	401.548	E9AL62;E9AL63	E9AL62;E9AL63	tr|E9AL62|E9AL62_LEIMU Putative 60S ribosomal protein L7a OS=Leishmania mexicana (strain MHOM/GT/2001/U1103) OX=929439 GN=LMXM_07_0500 PE=4 SV=1;tr|E9AL63|E9AL63_LEIMU Putative 60S ribosomal protein L7a OS=Leishmania mexicana (strain MHOM/GT/2001/U1103) OX
0	2.36025	2.02987	0.170698	0	3.01797	1.96275	1.1457	+	4	4	4	21.2	21.2	21.2	22.099	2.09787	0.0235997	367.649	E9ASP5;E9AL81	E9ASP5;E9AL81	tr|E9ASP5|E9ASP5_LEIMU Putative 40S ribosomal protein S9 OS=Leishmania mexicana (strain MHOM/GT/2001/U1103) OX=929439 GN=LMXM_36_1250 PE=3 SV=1;tr|E9AL81|E9AL81_LEIMU Putative 40S ribosomal protein S9 OS=Leishmania mexicana (strain MHOM/GT/2001/U1103) OX=9
0	2.59579	1.90768	0.997928	0	1.89532	2.02947	1.17847	+	5	5	5	14	14	14	41.683	2.82787	0.0205928	272.947	E9ALA4	E9ALA4	tr|E9ALA4|E9ALA4_LEIMU Splicing factor ptsr1-like protein OS=Leishmania mexicana (strain MHOM/GT/2001/U1103) OX=929439 GN=LMXM_07_0870 PE=4 SV=1
0	2.2157	2.19967	-0.187436	NaN	NaN	NaN	NaN		2	2	2	6.7	6.7	6.7	36.271	1.02326	0.120323	24.4768	E9ALB6	E9ALB6	tr|E9ALB6|E9ALB6_LEIMU Putative nucleolar RNA-binding protein OS=Leishmania mexicana (strain MHOM/GT/2001/U1103) OX=929439 GN=LMXM_07_0990 PE=4 SV=1
0	2.04825	1.96159	0.890583	0	1.61165	1.05626	0.575188	+	3	3	3	24.2	24.2	24.2	18.153	2.2067	0.0209151	255.478	E9ALD8;E9B569	E9ALD8;E9B569	tr|E9ALD8|E9ALD8_LEIMU 40S ribosomal protein S19-like protein OS=Leishmania mexicana (strain MHOM/GT/2001/U1103) OX=929439 GN=LMXM_08_29_2860 PE=4 SV=1;tr|E9B569|E9B569_LEIMU Putative 40S ribosomal protein S19 protein OS=Leishmania mexicana (strain MHOM/GT
0	1.94825	1.34829	0.444358	0	2.01232	1.87717	0.667355	+	10	10	10	49.5	49.5	49.5	24.745	2.6364	0.0205928	1275.57	E9ALH7	E9ALH7	tr|E9ALH7|E9ALH7_LEIMU Putative 60S ribosomal protein L13 OS=Leishmania mexicana (strain MHOM/GT/2001/U1103) OX=929439 GN=LMXM_08_29_2460 PE=3 SV=1
NaN	NaN	NaN	NaN	0	0.678667	0.627169	0.71327		1	1	1	1.9	1.9	1.9	76.898	1.42809	0.0631242	27.8396	E9ALK3	E9ALK3	tr|E9ALK3|E9ALK3_LEIMU Putative GTP-binding protein OS=Leishmania mexicana (strain MHOM/GT/2001/U1103) OX=929439 GN=LMXM_08_29_2200 PE=3 SV=1
0	0.957336	0.947703	-1.27241	NaN	NaN	NaN	NaN		1	1	1	2.7	2.7	2.7	49.863	1.17883	0.0958484	25.2533	E9ALK7	E9ALK7	tr|E9ALK7|E9ALK7_LEIMU Rab GDP dissociation inhibitor OS=Leishmania mexicana (strain MHOM/GT/2001/U1103) OX=929439 GN=LMXM_08_29_2160 PE=3 SV=1
NaN	NaN	NaN	NaN	0	3.59625	4.01525	0.795487		2	2	2	15.4	15.4	15.4	14.696	0.875147	0.149585	16.5474	E9ALP4	E9ALP4	tr|E9ALP4|E9ALP4_LEIMU Putative 40S ribosomal protein S15A OS=Leishmania mexicana (strain MHOM/GT/2001/U1103) OX=929439 GN=LMXM_08_29_1800 PE=3 SV=1
0	3.44272	2.50049	1.5793	0	2.51621	2.00565	0.0621512	+	7	7	7	12.4	12.4	12.4	68.976	2.14556	0.0223099	396.946	Q86PL4;E9ALP8;E9ALP7;Q86PL5	Q86PL4;E9ALP8;E9ALP7;Q86PL5	tr|Q86PL4|Q86PL4_LEIME Paraflagellar rod protein 1D OS=Leishmania mexicana OX=5665 GN=PFR1D PE=4 SV=1;tr|E9ALP8|E9ALP8_LEIMU Putative paraflagellar rod protein 1D OS=Leishmania mexicana (strain MHOM/GT/2001/U1103) OX=929439 GN=LMXM_08_29_1750 PE=4 SV=1;tr|
0	3.39785	1.65313	1.94197	0	3.22704	1.98574	1.86998	+	2	2	2	18.9	18.9	18.9	13.96	2.04653	0.0250375	184.123	Q867J9;E9ALP9	Q867J9;E9ALP9	tr|Q867J9|Q867J9_LEIME Histone H2A OS=Leishmania mexicana OX=5665 GN=H2A PE=3 SV=1;tr|E9ALP9|E9ALP9_LEIMU Histone H2A OS=Leishmania mexicana (strain MHOM/GT/2001/U1103) OX=929439 GN=LMXM_08_29_1720 PE=3 SV=1
0	2.6733	1.83451	0.711287	0	2.425	2.57033	0.708874	+	4	4	4	17.7	17.7	17.7	41.106	2.16918	0.0218382	589.134	E9ALW5;E9ALW4	E9ALW5;E9ALW4	tr|E9ALW5|E9ALW5_LEIMU Putative ribosomal protein L1a OS=Leishmania mexicana (strain MHOM/GT/2001/U1103) OX=929439 GN=LMXM_08_29_1070 PE=4 SV=1;tr|E9ALW4|E9ALW4_LEIMU Putative ribosomal protein L1a OS=Leishmania mexicana (strain MHOM/GT/2001/U1103) OX=9294
NaN	NaN	NaN	NaN	0	1.93245	2.67916	0.815091	+	3	3	3	21.8	21.8	21.8	20.17	1.60636	0.0457405	46.0825	Q9U4E3;E9ALY6	Q9U4E3;E9ALY6	tr|Q9U4E3|Q9U4E3_LEIAM ADP-ribosylation factor-like 3A OS=Leishmania amazonensis OX=5659 GN=ARL-3A PE=3 SV=1;tr|E9ALY6|E9ALY6_LEIMU Putative ADP ribosylation factor 3 OS=Leishmania mexicana (strain MHOM/GT/2001/U1103) OX=929439 GN=LMXM_08_29_0880 PE=3 SV=1
NaN	NaN	NaN	NaN	0	2.08292	2.19147	0.912742		2	2	2	1.3	1.3	1.3	206.85	1.15227	0.099355	54.7606	E9AM16	E9AM16	tr|E9AM16|E9AM16_LEIMU Putative ABC transporter OS=Leishmania mexicana (strain MHOM/GT/2001/U1103) OX=929439 GN=LMXM_08_29_0620 PE=4 SV=1
0	2.50968	2.16593	0.580716	0	1.66177	1.51489	-0.217874	+	4	4	4	30.2	30.2	30.2	15.689	2.55011	0.0205928	155.226	E9AM28	E9AM28	tr|E9AM28|E9AM28_LEIMU Cofilin-like protein OS=Leishmania mexicana (strain MHOM/GT/2001/U1103) OX=929439 GN=LMXM_08_29_0510 PE=3 SV=1
0	2.6809	2.18847	0.524329	0	3.25169	2.48661	1.74021	+	3	3	3	8.9	8.9	8.9	36.554	2.18694	0.0216742	310.034	E9AM47	E9AM47	tr|E9AM47|E9AM47_LEIMU Uncharacterized protein OS=Leishmania mexicana (strain MHOM/GT/2001/U1103) OX=929439 GN=LMXM_08_29_0320 PE=4 SV=1
NaN	NaN	NaN	NaN	0	3.05143	2.06652	1.11043		2	2	2	2.6	2.6	2.6	114.94	0.982607	0.126843	44.6372	E9AM77	E9AM77	tr|E9AM77|E9AM77_LEIMU Transcription factor-like protein OS=Leishmania mexicana (strain MHOM/GT/2001/U1103) OX=929439 GN=LMXM_08_29_0020 PE=4 SV=1
0	2.51277	2.24757	0.718867	0	2.47538	2.70124	-0.0183343	+	5	5	5	13.7	13.7	13.7	42.21	2.25515	0.0205928	143.259	E9AMI0	E9AMI0	tr|E9AMI0|E9AMI0_LEIMU Uncharacterized protein OS=Leishmania mexicana (strain MHOM/GT/2001/U1103) OX=929439 GN=LMXM_08_1100 PE=4 SV=1
0	2.46053	1.72332	-1.33663	0	1.35062	1.42087	0.429441	+	2	2	2	4.6	4.6	4.6	62.095	2.38324	0.0205928	93.2189	E9AMI1	E9AMI1	tr|E9AMI1|E9AMI1_LEIMU Stress-induced protein sti1 OS=Leishmania mexicana (strain MHOM/GT/2001/U1103) OX=929439 GN=LMXM_08_1110 PE=4 SV=1
0	3.686	3.5775	1.20071	0	3.50284	3.47627	1.06854	+	18	18	18	48.1	48.1	48.1	49.723	1.94943	0.0282957	19612.7	E9AMJ9;E9B3R4;E9AMJ8;Q9BIX5;E9AVI3;P21148;Q27359;Q1PCI3;CON__ENSEMBL:ENSBTAP00000025008	E9AMJ9;E9B3R4;E9AMJ8;Q9BIX5;E9AVI3;P21148	tr|E9AMJ9|E9AMJ9_LEIMU Tubulin beta chain OS=Leishmania mexicana (strain MHOM/GT/2001/U1103) OX=929439 GN=LMXM_08_1171 PE=3 SV=1;tr|E9B3R4|E9B3R4_LEIMU Tubulin beta chain OS=Leishmania mexicana (strain MHOM/GT/2001/U1103) OX=929439 GN=LMXM_32_0794 PE=3 SV=
0	3.59287	2.44234	0.703875	0	3.17014	1.5035	0.58406	+	5	5	5	61.2	61.2	61.2	8.865	1.65242	0.0422874	951.446	E9ATD2;E9B1Y9;E9AMU1	E9ATD2;E9B1Y9;E9AMU1	tr|E9ATD2|E9ATD2_LEIMU Putative polyubiquitin (Fragment) OS=Leishmania mexicana (strain MHOM/GT/2001/U1103) OX=929439 GN=LMXM_36_3530 PE=4 SV=1;tr|E9B1Y9|E9B1Y9_LEIMU Ubiquitin-fusion protein OS=Leishmania mexicana (strain MHOM/GT/2001/U1103) OX=929439 GN=
0	4.2397	2.70093	0.144832	0	4.17325	2.44058	0.154761		3	3	3	24.2	24.2	24.2	16.824	1.18744	0.0947742	196.284	V5RIA5;E9AMU3	V5RIA5;E9AMU3	tr|V5RIA5|V5RIA5_LEIAM Calmodulin-like protein OS=Leishmania amazonensis OX=5659 GN=CALA2 PE=3 SV=1;tr|E9AMU3|E9AMU3_LEIMU Putative calmodulin OS=Leishmania mexicana (strain MHOM/GT/2001/U1103) OX=929439 GN=LMXM_09_0910 PE=3 SV=1
0	2.89799	2.313	1.0064	0	2.52846	2.46788	1.29777	+	6	6	6	18.8	18.8	18.8	46.201	1.89601	0.0304216	351.134	E9AMU9;E9B3Z0	E9AMU9	tr|E9AMU9|E9AMU9_LEIMU Elongation factor-1 gamma OS=Leishmania mexicana (strain MHOM/GT/2001/U1103) OX=929439 GN=LMXM_09_0970 PE=4 SV=1
0	2.39721	2.19813	1.00853	NaN	NaN	NaN	NaN	+	2	2	2	5	5	5	52.548	1.81627	0.0330603	89.994	E9AMV9	E9AMV9	tr|E9AMV9|E9AMV9_LEIMU Putative eukaryotic translation initiation factor 2 subunit OS=Leishmania mexicana (strain MHOM/GT/2001/U1103) OX=929439 GN=LMXM_09_1070 PE=4 SV=1
NaN	NaN	NaN	NaN	0	3.17458	1.8694	2.20813		5	1	1	45.8	10.3	10.3	11.908	1.04979	0.115716	37.1153	E9AMY6	E9AMY6	tr|E9AMY6|E9AMY6_LEIMU Histone H2B OS=Leishmania mexicana (strain MHOM/GT/2001/U1103) OX=929439 GN=LMXM_09_1340 PE=3 SV=1
0	0.503698	0.2485	-0.252445	0	0.830105	0.477821	0.322148	+	1	1	1	5.6	5.6	5.6	16.454	4.94346	0.00129092	92.2787	E9B533;E9AN13	E9B533;E9AN13	tr|E9B533|E9B533_LEIMU Putative ribosomal protein l35a OS=Leishmania mexicana (strain MHOM/GT/2001/U1103) OX=929439 GN=LMXM_33_2470 PE=3 SV=1;tr|E9AN13|E9AN13_LEIMU Putative ribosomal protein l35a OS=Leishmania mexicana (strain MHOM/GT/2001/U1103) OX=92943
0	2.55487	2.30489	0.330691	0	1.02064	1.90018	-0.238321	+	5	5	5	13.7	13.7	13.7	52.725	2.30652	0.0205928	206.015	E9AN29	E9AN29	tr|E9AN29|E9AN29_LEIMU Putative nucleolar protein OS=Leishmania mexicana (strain MHOM/GT/2001/U1103) OX=929439 GN=LMXM_10_0210 PE=4 SV=1
NaN	NaN	NaN	NaN	0	2.12975	1.84677	0.1304		5	5	5	14.7	14.7	14.7	48.403	1.08376	0.110534	133.703	E9AN39	E9AN39	tr|E9AN39|E9AN39_LEIMU Isocitrate dehydrogenase [NADP] OS=Leishmania mexicana (strain MHOM/GT/2001/U1103) OX=929439 GN=LMXM_10_0290 PE=3 SV=1
NaN	NaN	NaN	NaN	0	1.28519	2.1717	-0.492301		2	2	2	4.8	4.8	4.8	63.658	0.995725	0.125167	46.4654	E9AN57;E9AN54;Q27673;E9AN55;E9AN56;E9AN53	E9AN57;E9AN54;Q27673;E9AN55;E9AN56;E9AN53	tr|E9AN57|E9AN57_LEIMU GP63, leishmanolysin OS=Leishmania mexicana (strain MHOM/GT/2001/U1103) OX=929439 GN=LMXM_10_0470 PE=4 SV=1;tr|E9AN54|E9AN54_LEIMU GP63, leishmanolysin OS=Leishmania mexicana (strain MHOM/GT/2001/U1103) OX=929439 GN=LMXM_10_0390 PE=4
0	2.25905	1.68162	1.41528	0	1.45115	1.25491	1.25438	+	3	1	1	24.6	7.7	7.7	14.686	3.17411	0.0205928	355.783	E9AN97	E9AN97	tr|E9AN97|E9AN97_LEIMU Histone H3 OS=Leishmania mexicana (strain MHOM/GT/2001/U1103) OX=929439 GN=LMXM_10_0870 PE=3 SV=1
0	1.99401	3.01596	0.813466	NaN	NaN	NaN	NaN		2	2	2	18.1	18.1	18.1	16.715	0.954432	0.132032	67.9985	E9AN99	E9AN99	tr|E9AN99|E9AN99_LEIMU Peptidylprolyl isomerase OS=Leishmania mexicana (strain MHOM/GT/2001/U1103) OX=929439 GN=LMXM_10_0890 PE=4 SV=1
0	2.23017	1.95007	-0.213466	0	1.33307	1.53768	0.00543301	+	3	3	3	17.8	17.8	17.8	23.358	2.55394	0.0205928	250.595	E9ANA1	E9ANA1	tr|E9ANA1|E9ANA1_LEIMU Putative small GTP-binding protein Rab11 OS=Leishmania mexicana (strain MHOM/GT/2001/U1103) OX=929439 GN=LMXM_10_0910 PE=4 SV=1
NaN	NaN	NaN	NaN	NaN	NaN	NaN	NaN		1	1	1	5.5	5.5	5.5	22.254	0	1	0	E9AYX8;E9B2H2;E9ANC6	E9AYX8;E9B2H2;E9ANC6	tr|E9AYX8|E9AYX8_LEIMU Putative small GTP-binding protein Rab1 OS=Leishmania mexicana (strain MHOM/GT/2001/U1103) OX=929439 GN=LMXM_27_0760 PE=4 SV=1;tr|E9B2H2|E9B2H2_LEIMU Putative ras-related rab-4 OS=Leishmania mexicana (strain MHOM/GT/2001/U1103) OX=92
0	3.02345	2.33819	-2.78907	0	2.08105	1.96325	-0.95001	+	3	3	3	7	7	7	52.907	1.65503	0.0422874	116.236	E9ANF6	E9ANF6	tr|E9ANF6|E9ANF6_LEIMU Putative seryl-tRNA synthetase OS=Leishmania mexicana (strain MHOM/GT/2001/U1103) OX=929439 GN=LMXM_11_0100 PE=4 SV=1
NaN	NaN	NaN	NaN	0	1.44585	0.283446	-0.611506		2	2	2	8.3	8.3	8.3	29.147	1.10995	0.10543	39.1178	E9ANI1	E9ANI1	tr|E9ANI1|E9ANI1_LEIMU Putative 14-3-3 protein OS=Leishmania mexicana (strain MHOM/GT/2001/U1103) OX=929439 GN=LMXM_11_0350 PE=3 SV=1
0	1.94116	2.60822	-2.76367	0	2.52932	2.27478	0.333806		3	3	3	8	8	8	56.931	1.40511	0.0659093	142.925	E9ANK8;E9ANK7	E9ANK8	tr|E9ANK8|E9ANK8_LEIMU Putative aminopeptidase (Metallo-peptidase, clan mf, family m17) OS=Leishmania mexicana (strain MHOM/GT/2001/U1103) OX=929439 GN=LMXM_11_0630 PE=4 SV=1
0	3.07012	2.08606	1.21683	0	3.18045	2.43745	1.73763		3	3	3	36.5	36.5	36.5	16.637	1.45613	0.0606868	247.067	E9ANM2;E9ANM1	E9ANM2;E9ANM1	tr|E9ANM2|E9ANM2_LEIMU Putative 40S ribosomal protein S21 OS=Leishmania mexicana (strain MHOM/GT/2001/U1103) OX=929439 GN=LMXM_11_0770 PE=4 SV=1;tr|E9ANM1|E9ANM1_LEIMU Putative 40S ribosomal protein S21 OS=Leishmania mexicana (strain MHOM/GT/2001/U1103) OX
0	3.5717	2.79324	1.12265	NaN	NaN	NaN	NaN		2	2	2	8	8	8	37.446	0.922773	0.139577	51.8501	E9ANM6	E9ANM6	tr|E9ANM6|E9ANM6_LEIMU Uncharacterized protein OS=Leishmania mexicana (strain MHOM/GT/2001/U1103) OX=929439 GN=LMXM_11_0820 PE=4 SV=1
NaN	NaN	NaN	NaN	0	2.50904	2.44846	0.452611		3	3	3	17.2	17.2	17.2	27.617	1.40466	0.0659093	154.811	E9ANP7	E9ANP7	tr|E9ANP7|E9ANP7_LEIMU Uncharacterized protein OS=Leishmania mexicana (strain MHOM/GT/2001/U1103) OX=929439 GN=LMXM_11_1030 PE=4 SV=1
0	2.40973	2.8207	-0.374447	0	3.04562	2.71201	0.205893	+	1	1	1	2.4	2.4	2.4	54.98	1.90252	0.0304068	66.0941	E9ANZ0	E9ANZ0	tr|E9ANZ0|E9ANZ0_LEIMU Putative alanine aminotransferase OS=Leishmania mexicana (strain MHOM/GT/2001/U1103) OX=929439 GN=LMXM_12_0630 PE=4 SV=1
0	3.19403	2.87864	0.760892	0	3.09829	2.80732	0.695429	+	17	17	17	38.9	38.9	38.9	60.184	2.02011	0.0253819	9167.96	E9AP62;E8NHR0;E8NHQ9	E9AP62;E8NHR0	tr|E9AP62|E9AP62_LEIMU Tubulin alpha chain OS=Leishmania mexicana (strain MHOM/GT/2001/U1103) OX=929439 GN=LMXM_13_0280 PE=3 SV=1;tr|E8NHR0|E8NHR0_LEIMU Tubulin alpha chain (Fragment) OS=Leishmania mexicana (strain MHOM/GT/2001/U1103) OX=929439 GN=LmxM_13_
0	3.01749	3.25047	1.90597	0	3.00739	2.69387	1.43364	+	6	6	6	40.5	40.5	40.5	13.323	2.44556	0.0205928	683.944	E9AP69	E9AP69	tr|E9AP69|E9AP69_LEIMU Uncharacterized protein OS=Leishmania mexicana (strain MHOM/GT/2001/U1103) OX=929439 GN=LMXM_13_0450 PE=4 SV=1
0	1.75087	1.36432	0.672937	0	1.38899	1.61338	0.186723	+	3	3	3	18.2	18.2	18.2	22.093	2.22663	0.0205928	343.452	E9ATN5;E9AP80	E9ATN5;E9AP80	tr|E9ATN5|E9ATN5_LEIMU Putative 60S ribosomal protein L18 OS=Leishmania mexicana (strain MHOM/GT/2001/U1103) OX=929439 GN=LMXM_36_4510 PE=4 SV=1;tr|E9AP80|E9AP80_LEIMU Putative 60S ribosomal protein L18 OS=Leishmania mexicana (strain MHOM/GT/2001/U1103) OX
0	1.9916	1.24395	1.61565	NaN	NaN	NaN	NaN		4	4	4	26.2	26.2	26.2	15.592	1.24569	0.0863788	45.1574	E9AP81	E9AP81	tr|E9AP81|E9AP81_LEIMU 40S ribosomal protein S12 OS=Leishmania mexicana (strain MHOM/GT/2001/U1103) OX=929439 GN=LMXM_13_0570 PE=3 SV=1
NaN	NaN	NaN	NaN	0	1.96452	1.92957	-0.150228		1	1	1	1.9	1.9	1.9	76.979	1.07421	0.110864	4.77302	E9APB2	E9APB2	tr|E9APB2|E9APB2_LEIMU Uncharacterized protein OS=Leishmania mexicana (strain MHOM/GT/2001/U1103) OX=929439 GN=LMXM_13_0880 PE=4 SV=1
0	1.77306	1.54485	0.622959	0	1.64175	1.45703	0.339984	+	7	7	7	27.8	27.8	27.8	30.654	3.12006	0.0205928	1294.56	E9APE7;E9APE6	E9APE7;E9APE6	tr|E9APE7|E9APE7_LEIMU 40S ribosomal protein S4 OS=Leishmania mexicana (strain MHOM/GT/2001/U1103) OX=929439 GN=LMXM_13_1230 PE=3 SV=1;tr|E9APE6|E9APE6_LEIMU Putative 40S ribosomal protein S4 OS=Leishmania mexicana (strain MHOM/GT/2001/U1103) OX=929439 GN=
NaN	NaN	NaN	NaN	0	1.37555	0.331197	0.571108		1	1	1	13.2	13.2	13.2	12.283	1.27602	0.0829849	38.7711	Q9XZM5;E9APJ1	Q9XZM5;E9APJ1	tr|Q9XZM5|Q9XZM5_LEIAM 60S ribosomal protein L44 OS=Leishmania amazonensis OX=5659 GN=RPL44 PE=2 SV=2;tr|E9APJ1|E9APJ1_LEIMU Putative 60S ribosomal protein L44 OS=Leishmania mexicana (strain MHOM/GT/2001/U1103) OX=929439 GN=LMXM_13_1670 PE=3 SV=1
0	1.95914	0.522716	-1.08583	0	4.371	4.26314	2.04732		3	3	3	20.6	20.6	20.6	22.315	1.12746	0.102228	140.932	E9APL2	E9APL2	tr|E9APL2|E9APL2_LEIMU Uncharacterized protein OS=Leishmania mexicana (strain MHOM/GT/2001/U1103) OX=929439 GN=LMXM_14_0190 PE=4 SV=1
NaN	NaN	NaN	NaN	0	3.50974	2.58548	0.797004		3	3	2	17.3	17.3	10.6	32.498	0.892288	0.14572	58.7291	E9APR1	E9APR1	tr|E9APR1|E9APR1_LEIMU Elongation of fatty acids protein OS=Leishmania mexicana (strain MHOM/GT/2001/U1103) OX=929439 GN=LMXM_14_0660 PE=3 SV=1
NaN	NaN	NaN	NaN	0	1.87129	2.98447	0.377566		1	1	1	5.4	5.4	5.4	32.819	0.911305	0.141849	31.1446	E9APR2	E9APR2	tr|E9APR2|E9APR2_LEIMU Elongation of fatty acids protein OS=Leishmania mexicana (strain MHOM/GT/2001/U1103) OX=929439 GN=LMXM_14_0670 PE=3 SV=1
0	2.25065	2.38259	-0.234085	NaN	NaN	NaN	NaN		1	1	1	5.9	5.9	5.9	37.179	0.99986	0.125167	14.4309	E9APR7	E9APR7	tr|E9APR7|E9APR7_LEIMU Elongation of fatty acids protein OS=Leishmania mexicana (strain MHOM/GT/2001/U1103) OX=929439 GN=LMXM_14_0705 PE=3 SV=1
0	2.70556	2.5858	0.416689	0	2.41362	2.5349	0.418949	+	8	8	8	28.4	28.4	28.4	46.145	2.22758	0.0205928	672.836	E9APW3;Q3HL75	E9APW3;Q3HL75	tr|E9APW3|E9APW3_LEIMU Enolase OS=Leishmania mexicana (strain MHOM/GT/2001/U1103) OX=929439 GN=LMXM_14_1160 PE=3 SV=1;tr|Q3HL75|Q3HL75_LEIME Enolase OS=Leishmania mexicana OX=5665 GN=ENO PE=3 SV=1
0	4.33007	3.347	2.27821	0	3.42436	3.03411	1.79563	+	1	1	1	6.6	6.6	6.6	16.967	1.8624	0.0307167	99.4393	E9ASI0;E9APX4	E9ASI0;E9APX4	tr|E9ASI0|E9ASI0_LEIMU Putative ubiquitin/ribosomal protein S27a OS=Leishmania mexicana (strain MHOM/GT/2001/U1103) OX=929439 GN=LMXM_36_0600 PE=4 SV=1;tr|E9APX4|E9APX4_LEIMU Putative ubiquitin/ribosomal protein S27a OS=Leishmania mexicana (strain MHOM/GT/
0	2.92911	2.74504	0.264611	0	3.13924	2.97973	0.762957	+	4	1	0	38	12	0	11.272	2.04116	0.025143	643.465	E9APZ8	E9APZ8	tr|E9APZ8|E9APZ8_LEIMU Histone H4 OS=Leishmania mexicana (strain MHOM/GT/2001/U1103) OX=929439 GN=LMXM_15_0010 PE=3 SV=1
0	1.65321	1.28107	-0.115503	0	2.23674	1.83145	0.714735	+	3	3	3	15.8	15.8	15.8	25.521	2.79091	0.0205928	312.358	E9AQ19	E9AQ19	tr|E9AQ19|E9AQ19_LEIMU Putative 60S ribosomal protein L13a OS=Leishmania mexicana (strain MHOM/GT/2001/U1103) OX=929439 GN=LMXM_15_0200 PE=3 SV=1
0	3.03507	2.25302	1.04424	0	1.62663	1.79907	0.289746	+	5	5	5	28.3	28.3	28.3	21.244	2.33256	0.0205928	178.442	E9AQ29	E9AQ29	tr|E9AQ29|E9AQ29_LEIMU Ribonucleoprotein p18, mitochondrial,putative OS=Leishmania mexicana (strain MHOM/GT/2001/U1103) OX=929439 GN=LMXM_15_0275 PE=4 SV=1
0	2.18348	1.83063	0.415425	0	2.15432	1.94641	0.568544	+	7	7	7	37	37	37	24.471	2.52874	0.0205928	535.275	E9AQ94	E9AQ94	tr|E9AQ94|E9AQ94_LEIMU Putative 40S ribosomal protein S3 OS=Leishmania mexicana (strain MHOM/GT/2001/U1103) OX=929439 GN=LMXM_15_0950 PE=4 SV=1
0	2.71309	2.45368	0.268023	0	4.19685	3.94448	2.18379	+	8	8	8	50.3	50.3	50.3	21.037	1.891	0.0305595	461.876	E9AQ99;E9B3Q4	E9AQ99;E9B3Q4	tr|E9AQ99|E9AQ99_LEIMU 60S ribosomal protein L6 OS=Leishmania mexicana (strain MHOM/GT/2001/U1103) OX=929439 GN=LMXM_15_1000 PE=3 SV=1;tr|E9B3Q4|E9B3Q4_LEIMU 60S ribosomal protein L6 OS=Leishmania mexicana (strain MHOM/GT/2001/U1103) OX=929439 GN=LMXM_32_0
0	2.64324	2.64289	0.878887	0	2.62922	2.61754	0.318935	+	19	19	19	24.1	24.1	24.1	114.65	2.25086	0.0205928	810.184	E9AQA0	E9AQA0	tr|E9AQA0|E9AQA0_LEIMU NAD-specific glutamate dehydrogenase OS=Leishmania mexicana (strain MHOM/GT/2001/U1103) OX=929439 GN=LMXM_15_1010 PE=3 SV=1
0	3.78936	3.54667	1.75243	0	3.25779	3.02074	0.670651	+	6	6	6	35.2	35.2	35.2	22.21	1.86747	0.0307167	482.767	E9AQA6;E9AQA3;Q4VKK8	E9AQA6;E9AQA3;Q4VKK8	tr|E9AQA6|E9AQA6_LEIMU Tryparedoxin peroxidase OS=Leishmania mexicana (strain MHOM/GT/2001/U1103) OX=929439 GN=LMXM_15_1160 PE=4 SV=1;tr|E9AQA3|E9AQA3_LEIMU Tryparedoxin peroxidase OS=Leishmania mexicana (strain MHOM/GT/2001/U1103) OX=929439 GN=LMXM_15_104
0	3.86113	3.69654	0.467326	0	4.05128	3.59658	0.889072	+	1	1	1	10.8	10.8	10.8	11	1.62683	0.0438727	196.726	E9AQB1	E9AQB1	tr|E9AQB1|E9AQB1_LEIMU 60S acidic ribosomal protein P2 OS=Leishmania mexicana (strain MHOM/GT/2001/U1103) OX=929439 GN=LMXM_15_1203 PE=3 SV=1
0	2.95637	2.81008	0.409014	0	3.06262	3.30999	1.71631		4	4	4	11.9	11.9	11.9	49.101	1.36426	0.0703188	98.6982	E9AQD3	E9AQD3	tr|E9AQD3|E9AQD3_LEIMU Putative nucleolar RNA binding protein OS=Leishmania mexicana (strain MHOM/GT/2001/U1103) OX=929439 GN=LMXM_15_1380 PE=4 SV=1
0	2.59286	2.68089	-0.289817	0	2.05428	2.34309	1.78085	+	2	2	2	27	27	27	13.516	2.45121	0.0205928	37.2487	E9AQE3	E9AQE3	tr|E9AQE3|E9AQE3_LEIMU Putative ribosomal protein S6 (Nph2/rs6-like protein) OS=Leishmania mexicana (strain MHOM/GT/2001/U1103) OX=929439 GN=LMXM_15_1470 PE=4 SV=1
NaN	NaN	NaN	NaN	0	1.97045	0.990034	NaN		1	1	1	7.7	7.7	7.7	18.693	0.879872	0.14895	20.5635	E9AQH1	E9AQH1	tr|E9AQH1|E9AQH1_LEIMU Eukaryotic translation initiation factor 1A,putative OS=Leishmania mexicana (strain MHOM/GT/2001/U1103) OX=929439 GN=LMXM_16_0140 PE=3 SV=1
0	2.7249	2.09521	0.387626	0	1.02143	0.648422	0.440721	+	2	2	2	15.7	15.7	15.7	17.995	2.6222	0.0205928	235.682	E9AQK4	E9AQK4	tr|E9AQK4|E9AQK4_LEIMU Putative 60S ribosomal protein L21 OS=Leishmania mexicana (strain MHOM/GT/2001/U1103) OX=929439 GN=LMXM_16_0460 PE=4 SV=1
0	2.75274	2.7164	1.1964	0	4.28192	3.1828	0.892774	+	2	2	2	5	5	5	49.674	1.96322	0.0278846	112.015	Q9NL76;E9AQL3	Q9NL76;E9AQL3	tr|Q9NL76|Q9NL76_LEIAM Orotidine 5phosphate decarboxylase-Orotate phosphoribosyltransferase OS=Leishmania amazonensis OX=5659 GN=pyr6-5 PE=3 SV=1;tr|E9AQL3|E9AQL3_LEIMU Putative orotidine-5-phosphate decarboxylase/orotate phosphoribosyltransferase (Putati
0	2.88973	2.47504	0.850956	0	2.00928	2.23792	0.930762	+	3	3	1	24	24	7	14.52	2.23388	0.0205928	392.564	Q9NL78;Q9NL77;E9AQL5	Q9NL78;Q9NL77;E9AQL5	tr|Q9NL78|Q9NL78_LEIAM Histone H3 OS=Leishmania amazonensis OX=5659 GN=Histone H3.1 PE=3 SV=1;tr|Q9NL77|Q9NL77_LEIAM Histone H3 OS=Leishmania amazonensis OX=5659 GN=Histone H3.2 PE=3 SV=1;tr|E9AQL5|E9AQL5_LEIMU Histone H3 OS=Leishmania mexicana (strain MHO
0	3.5618	3.73932	0.22226	0	2.8996	2.07863	0.0950998	+	2	2	2	8.2	8.2	8.2	36.976	1.86226	0.0307167	124.018	E9AQN5	E9AQN5	tr|E9AQN5|E9AQN5_LEIMU Transaldolase OS=Leishmania mexicana (strain MHOM/GT/2001/U1103) OX=929439 GN=LMXM_16_0760 PE=3 SV=1
0	1.89805	1.96517	-0.498151	0	1.16831	1.66651	1.01528	+	3	3	3	23.3	23.3	23.3	19.594	2.34228	0.0205928	89.4333	E9AQS3	E9AQS3	tr|E9AQS3|E9AQS3_LEIMU Tyrosyl or methionyl-tRNA synthetase-like protein OS=Leishmania mexicana (strain MHOM/GT/2001/U1103) OX=929439 GN=LMXM_16_1130 PE=4 SV=1
0	2.22746	1.94262	0.738768	0	2.67888	2.50679	0.925844	+	17	17	17	26.5	26.5	26.5	76.114	2.41953	0.0205928	1419.04	E9AQV6;Q25310;H6VTT3;E9AQV5;REV__E9AT47;E9B2K7;REV__E9AWC4;REV__E9B1T6;REV__E9AP94	E9AQV6;Q25310;H6VTT3	tr|E9AQV6|E9AQV6_LEIMU Paraflagellar rod protein 2C OS=Leishmania mexicana (strain MHOM/GT/2001/U1103) OX=929439 GN=LMXM_16_1430 PE=4 SV=1;tr|Q25310|Q25310_LEIME Paraflagellar rod protein 2C OS=Leishmania mexicana mexicana OX=44270 GN=PFR-2C PE=4 SV=1;tr|H
0	1.99354	1.66731	1.23474	0	2.12079	1.94799	1.24715	+	5	5	1	45.8	45.8	10.3	11.921	2.02249	0.0253819	1315.3	E9ARV5;E9AR94;P27893	E9ARV5;E9AR94	tr|E9ARV5|E9ARV5_LEIMU Histone H2B OS=Leishmania mexicana (strain MHOM/GT/2001/U1103) OX=929439 GN=LMXM_19_0030 PE=3 SV=1;tr|E9AR94|E9AR94_LEIMU Histone H2B OS=Leishmania mexicana (strain MHOM/GT/2001/U1103) OX=929439 GN=LMXM_17_1220 PE=3 SV=1
0	3.22216	2.08096	1.18158	0	2.46553	2.05949	1.03085	+	2	2	2	2.8	2.8	2.8	80.717	1.88051	0.0307167	52.3204	E9ARA1	E9ARA1	tr|E9ARA1|E9ARA1_LEIMU Putative translation initiation factor OS=Leishmania mexicana (strain MHOM/GT/2001/U1103) OX=929439 GN=LMXM_17_1290 PE=4 SV=1
0	1.87214	1.19272	0.400814	0	2.32595	1.59654	0.0887438	+	8	8	8	12.5	12.5	12.5	87.627	2.43899	0.0205928	211.794	E9ARC2	E9ARC2	tr|E9ARC2|E9ARC2_LEIMU Uncharacterized protein OS=Leishmania mexicana (strain MHOM/GT/2001/U1103) OX=929439 GN=LMXM_17_0010 PE=4 SV=1
0	1.88954	1.49209	1.18866	0	3.47176	1.83408	2.02321	+	4	4	4	5.1	5.1	5.1	97.47	2.17487	0.0218382	181.432	E9ARI8	E9ARI8	tr|E9ARI8|E9ARI8_LEIMU Aconitate hydratase OS=Leishmania mexicana (strain MHOM/GT/2001/U1103) OX=929439 GN=LMXM_18_0510 PE=3 SV=1
0	2.2885	2.2609	-0.652125	0	3.49055	3.20827	0.608039	+	3	3	3	18.2	18.2	18.2	24.578	1.81638	0.0330603	222.02	E9ARK0	E9ARK0	tr|E9ARK0|E9ARK0_LEIMU Putative 60S ribosomal protein L10a OS=Leishmania mexicana (strain MHOM/GT/2001/U1103) OX=929439 GN=LMXM_18_0620 PE=4 SV=1
0	2.12422	1.65771	NaN	0	0.758639	0.88236	-0.699255		5	5	5	15.2	15.2	15.2	50.193	1.53625	0.0523314	105.058	E9ARK7;E9ARK6	E9ARK7;E9ARK6	tr|E9ARK7|E9ARK7_LEIMU Citrate synthase OS=Leishmania mexicana (strain MHOM/GT/2001/U1103) OX=929439 GN=LMXM_18_0670 PE=3 SV=1;tr|E9ARK6|E9ARK6_LEIMU Citrate synthase OS=Leishmania mexicana (strain MHOM/GT/2001/U1103) OX=929439 GN=LMXM_18_0680 PE=3 SV=1
NaN	NaN	NaN	NaN	0	3.04311	2.94895	0.544095		1	1	1	1.7	1.7	1.7	81.231	0.9615	0.130816	18.9472	E9ARQ8	E9ARQ8	tr|E9ARQ8|E9ARQ8_LEIMU Putative prolyl-tRNA synthetase OS=Leishmania mexicana (strain MHOM/GT/2001/U1103) OX=929439 GN=LMXM_18_1210 PE=3 SV=1
0	2.38631	2.53161	-0.073878	0	2.57501	2.31481	1.10805	+	12	12	12	18.1	18.1	18.1	91.953	1.76658	0.0348486	383.396	E9ARS1	E9ARS1	tr|E9ARS1|E9ARS1_LEIMU Putative heat shock protein OS=Leishmania mexicana (strain MHOM/GT/2001/U1103) OX=929439 GN=LMXM_18_1370 PE=3 SV=1
0	1.49712	2.07393	0.478403	NaN	NaN	NaN	NaN		1	1	1	3.7	3.7	3.7	42.727	1.1354	0.101605	14.348	E9ARS2	E9ARS2	tr|E9ARS2|E9ARS2_LEIMU Putative pyruvate dehydrogenase E1 component alpha subunit OS=Leishmania mexicana (strain MHOM/GT/2001/U1103) OX=929439 GN=LMXM_18_1380 PE=4 SV=1
0	1.61449	1.48922	0.198107	0	2.25547	1.99835	1.61779	+	3	3	3	19.6	19.6	19.6	19.351	3.07015	0.0205928	400.754	E9ATF6;E9ARS4	E9ATF6;E9ARS4	tr|E9ATF6|E9ATF6_LEIMU Putative 60S ribosomal protein L34 OS=Leishmania mexicana (strain MHOM/GT/2001/U1103) OX=929439 GN=LMXM_36_3740 PE=4 SV=1;tr|E9ARS4|E9ARS4_LEIMU Putative 60S ribosomal protein L34 OS=Leishmania mexicana (strain MHOM/GT/2001/U1103) OX
0	2.24642	2.49123	0.25808	0	2.23531	2.101	0.238356	+	6	6	6	7.8	7.8	7.8	107.51	2.36332	0.0205928	313.458	E9ART6;E9ART5	E9ART6	tr|E9ART6|E9ART6_LEIMU Plasma membrane ATPase OS=Leishmania mexicana (strain MHOM/GT/2001/U1103) OX=929439 GN=LMXM_18_1520 PE=3 SV=1
NaN	NaN	NaN	NaN	0	2.6421	2.32976	-2.15927		1	1	1	6.4	6.4	6.4	32.205	0.893593	0.14572	17.7829	Q6QMH7;E9ARU2	Q6QMH7;E9ARU2	tr|Q6QMH7|Q6QMH7_LEIME Nonspecific nucleoside hydrolase (Fragment) OS=Leishmania mexicana OX=5665 GN=nsnh PE=4 SV=1;tr|E9ARU2|E9ARU2_LEIMU Nonspecific nucleoside hydrolase OS=Leishmania mexicana (strain MHOM/GT/2001/U1103) OX=929439 GN=LMXM_18_1580 PE=4 SV
0	0.70087	0.689827	-0.688775	NaN	NaN	NaN	NaN	+	2	2	2	7	7	7	31.31	2.25768	0.0205928	56.1133	E9ARW1	E9ARW1	tr|E9ARW1|E9ARW1_LEIMU Putative fibrillarin OS=Leishmania mexicana (strain MHOM/GT/2001/U1103) OX=929439 GN=LMXM_19_0100 PE=3 SV=1
0	2.20565	1.68383	-1.21384	NaN	NaN	NaN	NaN		3	3	3	10.5	10.5	10.5	42.47	1.4875	0.0567476	42.6655	E9ARW7	E9ARW7	tr|E9ARW7|E9ARW7_LEIMU Putative aminopeptidase OS=Leishmania mexicana (strain MHOM/GT/2001/U1103) OX=929439 GN=LMXM_19_0160 PE=4 SV=1
0	2.84726	2.46918	0.686207	0	2.19156	2.07963	0.608557	+	5	5	5	13.9	13.9	13.9	35.158	2.40078	0.0205928	829.967	Q86PS1;E9ARX2;E9ARX1	Q86PS1;E9ARX2;E9ARX1	tr|Q86PS1|Q86PS1_LEIAM ADP/ATP carrier OS=Leishmania amazonensis OX=5659 GN=ANC PE=3 SV=1;tr|E9ARX2|E9ARX2_LEIMU Putative ADP,ATP carrier protein 1, mitochondrial OS=Leishmania mexicana (strain MHOM/GT/2001/U1103) OX=929439 GN=ANC1 PE=3 SV=1;tr|E9ARX1|E9AR
0	2.15642	1.74684	0.845633	0	3.33024	2.96761	1.84285	+	2	2	2	11.3	11.3	11.3	17.471	2.34889	0.0205928	180.992	E9ARZ1	E9ARZ1	tr|E9ARZ1|E9ARZ1_LEIMU Putative 40S ribosomal protein S13 OS=Leishmania mexicana (strain MHOM/GT/2001/U1103) OX=929439 GN=LMXM_19_0390 PE=3 SV=1
NaN	NaN	NaN	NaN	0	3.2003	1.38693	1.66824	+	1	1	1	3.4	3.4	3.4	39.825	1.64272	0.0430014	12.601	E9ARZ6	E9ARZ6	tr|E9ARZ6|E9ARZ6_LEIMU Putative nucleosome assembly protein OS=Leishmania mexicana (strain MHOM/GT/2001/U1103) OX=929439 GN=LMXM_19_0440 PE=3 SV=1
0	1.72022	1.62803	0.902834	NaN	NaN	NaN	NaN		2	2	2	11	11	11	16.554	1.25824	0.0856629	104.659	E9AS15	E9AS15	tr|E9AS15|E9AS15_LEIMU Putative histone H3 variant OS=Leishmania mexicana (strain MHOM/GT/2001/U1103) OX=929439 GN=LMXM_19_0630 PE=3 SV=1
0	3.3258	2.55399	1.82739	0	2.74923	2.80109	0.90688	+	4	4	4	11.9	11.9	11.9	41.311	2.29242	0.0205928	204.098	E9AS67	E9AS67	tr|E9AS67|E9AS67_LEIMU Uncharacterized protein OS=Leishmania mexicana (strain MHOM/GT/2001/U1103) OX=929439 GN=LMXM_19_1160 PE=4 SV=1
0	2.68441	2.58702	1.40526	0	2.47391	2.61477	0.629132	+	3	1	1	30	10	10	11.378	2.43628	0.0205928	583.072	E9ASB9	E9ASB9	tr|E9ASB9|E9ASB9_LEIMU Histone H4 OS=Leishmania mexicana (strain MHOM/GT/2001/U1103) OX=929439 GN=LMXM_25_2450 PE=3 SV=1
0	1.51233	0.754654	0.253322	0	NaN	1.00067	0.553955	+	3	3	3	17.6	17.6	17.6	28.977	1.5993	0.0461039	89.3354	E9ASC5	E9ASC5	tr|E9ASC5|E9ASC5_LEIMU Stress-inducible protein STI1 homolog OS=Leishmania mexicana (strain MHOM/GT/2001/U1103) OX=929439 GN=LMXM_36_0070 PE=4 SV=1
0	2.96568	2.79091	1.17982	0	2.86692	2.71015	1.2685	+	34	34	34	46.6	46.6	46.6	94.056	2.32736	0.0205928	6649.75	E9ASD6	E9ASD6	tr|E9ASD6|E9ASD6_LEIMU Elongation factor 2 OS=Leishmania mexicana (strain MHOM/GT/2001/U1103) OX=929439 GN=LMXM_36_0180 PE=4 SV=1
NaN	NaN	NaN	NaN	0	2.03945	1.2633	-1.12493		2	2	2	3.7	3.7	3.7	62.709	0.982884	0.126843	33.4963	E9ASE2	E9ASE2	tr|E9ASE2|E9ASE2_LEIMU eIF3-interacting protein-like protein OS=Leishmania mexicana (strain MHOM/GT/2001/U1103) OX=929439 GN=LMXM_36_0250 PE=4 SV=1
0	0.305566	0.796744	0.82138	0	0.19299	0.53059	0.949238	+	1	1	1	0.5	0.5	0.5	209.82	1.93747	0.0284531	2864.64	E9ASK3	E9ASK3	tr|E9ASK3|E9ASK3_LEIMU Uncharacterized protein OS=Leishmania mexicana (strain MHOM/GT/2001/U1103) OX=929439 GN=LMXM_36_0830 PE=4 SV=1
0	2.93889	2.24212	1.43106	0	2.69487	3.00079	1.38413	+	4	4	4	28.8	28.8	28.8	17.368	2.16265	0.0218382	162.619	E9ASL3	E9ASL3	tr|E9ASL3|E9ASL3_LEIMU Putative 40S ribosomal protein S18 OS=Leishmania mexicana (strain MHOM/GT/2001/U1103) OX=929439 GN=LMXM_36_0930 PE=3 SV=1
NaN	NaN	NaN	NaN	0	1.89602	0.51169	0.499885		1	1	1	10.1	10.1	10.1	18.617	1.10884	0.10543	17.8975	E9ASL8	E9ASL8	tr|E9ASL8|E9ASL8_LEIMU Putative 40S ribosomal protein S10 OS=Leishmania mexicana (strain MHOM/GT/2001/U1103) OX=929439 GN=LMXM_36_0980 PE=4 SV=1
0	2.37936	0.973611	-0.260652	0	1.6708	0.396799	-1.64592	+	1	1	1	11.3	11.3	11.3	14.571	1.82512	0.0328119	96.5486	E9ASM7	E9ASM7	tr|E9ASM7|E9ASM7_LEIMU Putative ribosomal protein L24 OS=Leishmania mexicana (strain MHOM/GT/2001/U1103) OX=929439 GN=LMXM_36_1070 PE=4 SV=1
0	2.82213	2.18864	0.923876	0	1.70348	2.07934	0.981641	+	9	9	9	22.4	22.4	22.4	40.833	2.30124	0.0205928	573.235	E9ASP6;Q9U5N6	E9ASP6	tr|E9ASP6|E9ASP6_LEIMU Fructose-bisphosphate aldolase OS=Leishmania mexicana (strain MHOM/GT/2001/U1103) OX=929439 GN=LMXM_36_1260 PE=3 SV=1
0	3.1237	2.4204	1.58018	0	2.7533	2.475	0.891559	+	6	6	6	10.4	10.4	10.4	86.887	2.32813	0.0205928	151.965	E9ASQ6	E9ASQ6	tr|E9ASQ6|E9ASQ6_LEIMU Transitional endoplasmic reticulum ATPase,putative OS=Leishmania mexicana (strain MHOM/GT/2001/U1103) OX=929439 GN=LMXM_36_1370 PE=4 SV=1
NaN	NaN	NaN	NaN	0	2.6908	2.18163	0.626185		1	1	1	2.6	2.6	2.6	56.465	1.02693	0.120323	17.5911	E9ASS2	E9ASS2	tr|E9ASS2|E9ASS2_LEIMU Uncharacterized protein OS=Leishmania mexicana (strain MHOM/GT/2001/U1103) OX=929439 GN=LMXM_36_1520 PE=4 SV=1
0	2.94555	2.92545	1.01032	0	3.074	2.71203	0.974894	+	16	16	5	36	36	11.3	60.305	2.21448	0.020749	1142.52	E9ASX7;E9B2W2	E9ASX7	tr|E9ASX7|E9ASX7_LEIMU Chaperonin HSP60, mitochondrial OS=Leishmania mexicana (strain MHOM/GT/2001/U1103) OX=929439 GN=LMXM_36_2020 PE=3 SV=1
0	1.09439	0.772927	0.246048	0	3.47653	3.7851	0.856994	+	13	2	2	29.9	5.1	5.1	59.655	2.53243	0.0205928	173.626	E9ASX8	E9ASX8	tr|E9ASX8|E9ASX8_LEIMU Chaperonin HSP60, mitochondrial OS=Leishmania mexicana (strain MHOM/GT/2001/U1103) OX=929439 GN=LMXM_36_2030 PE=3 SV=1
0	3.89656	3.82246	0.965374	0	4.21517	3.11229	0.825659	+	1	1	1	2.2	2.2	2.2	49.561	1.65253	0.0422874	36.4786	E9AT13	E9AT13	tr|E9AT13|E9AT13_LEIMU Putative tyrosine aminotransferase OS=Leishmania mexicana (strain MHOM/GT/2001/U1103) OX=929439 GN=LMXM_36_2360 PE=4 SV=1
0	2.17267	2.40543	0.683427	0	2.63125	2.59929	1.00123	+	4	4	4	29.2	29.2	29.2	15.752	2.38636	0.0205928	894.727	Q9NGK2;E9AT64	Q9NGK2;E9AT64	tr|Q9NGK2|Q9NGK2_LEIAM 40S ribosomal protein S24 OS=Leishmania amazonensis OX=5659 GN=S24e PE=2 SV=1;tr|E9AT64|E9AT64_LEIMU 40S ribosomal protein S24 OS=Leishmania mexicana (strain MHOM/GT/2001/U1103) OX=929439 GN=LMXM_36_2860 PE=3 SV=1
0	2.5278	2.56423	1.26626	0	2.06182	2.22392	0.503044	+	12	12	12	31	31	31	44.097	2.43391	0.0205928	598.535	E9AT73	E9AT73	tr|E9AT73|E9AT73_LEIMU Succinate--CoA ligase [ADP-forming] subunit beta, mitochondrial OS=Leishmania mexicana (strain MHOM/GT/2001/U1103) OX=929439 GN=LMXM_36_2950 PE=3 SV=1
0	1.27097	0.708017	-0.272933	NaN	NaN	NaN	NaN		2	2	2	11.5	11.5	11.5	25.815	1.24004	0.0863788	48.0887	E9AT85	E9AT85	tr|E9AT85|E9AT85_LEIMU Fibrillarin OS=Leishmania mexicana (strain MHOM/GT/2001/U1103) OX=929439 GN=LMXM_36_3070 PE=3 SV=1
NaN	NaN	NaN	NaN	0	0.967958	0.394596	-0.810971		1	1	1	7.4	7.4	7.4	25.258	1.24577	0.0863788	38.1255	E9AT88	E9AT88	tr|E9AT88|E9AT88_LEIMU Putative ATP synthase OS=Leishmania mexicana (strain MHOM/GT/2001/U1103) OX=929439 GN=LMXM_36_3100 PE=4 SV=1
0	2.90117	1.30529	0.377864	NaN	NaN	NaN	NaN		3	3	3	15.1	15.1	15.1	29.686	0.870479	0.150705	76.6201	E9AT99	E9AT99	tr|E9AT99|E9AT99_LEIMU 14-3-3 protein-like protein OS=Leishmania mexicana (strain MHOM/GT/2001/U1103) OX=929439 GN=LMXM_36_3210 PE=3 SV=1
0	3.81118	3.61118	3.13584	0	3.72304	2.65494	2.68232	+	2	2	2	17.8	17.8	17.8	15.074	1.94297	0.0283004	147.504	E9ATA6	E9ATA6	tr|E9ATA6|E9ATA6_LEIMU Putative 60S ribosomal protein L22 OS=Leishmania mexicana (strain MHOM/GT/2001/U1103) OX=929439 GN=LMXM_36_3270 PE=4 SV=1
0	3.39524	3.62151	0.511364	0	2.31155	1.46977	-0.780325	+	2	2	2	8.1	8.1	8.1	35.418	1.86545	0.0307167	97.3134	E9ATD8	E9ATD8	tr|E9ATD8|E9ATD8_LEIMU Putative cysteine synthase OS=Leishmania mexicana (strain MHOM/GT/2001/U1103) OX=929439 GN=LMXM_36_3590 PE=4 SV=1
0	2.72207	2.37542	0.297876	0	2.69339	1.60591	0.214924	+	2	2	2	26.7	26.7	26.7	9.7993	2.07962	0.0238404	238.567	E9ATF7	E9ATF7	tr|E9ATF7|E9ATF7_LEIMU Putative 40S ribosomal protein S27-1 OS=Leishmania mexicana (strain MHOM/GT/2001/U1103) OX=929439 GN=LMXM_36_3750 PE=3 SV=1
0	4.71068	4.20159	0.889144	0	3.01085	3.26185	-0.504772		1	1	1	15.5	15.5	15.5	11.65	1.14562	0.100057	84.9243	E9ATF9	E9ATF9	tr|E9ATF9|E9ATF9_LEIMU Nascent polypeptide-associated complex subunit beta OS=Leishmania mexicana (strain MHOM/GT/2001/U1103) OX=929439 GN=LMXM_36_3770 PE=3 SV=1
0	2.0642	1.60759	0.580922	0	3.19657	2.95849	0.78462	+	10	10	10	24.7	24.7	24.7	47.871	2.12794	0.0229595	547.149	E9ATH3	E9ATH3	tr|E9ATH3|E9ATH3_LEIMU Adenosylhomocysteinase OS=Leishmania mexicana (strain MHOM/GT/2001/U1103) OX=929439 GN=LMXM_36_3910 PE=3 SV=1
0	1.17046	0.540908	-0.366901	NaN	NaN	NaN	NaN		2	2	2	5.6	5.6	5.6	36.277	1.25097	0.0863213	32.3574	Q25222;P42865;E9ATK1;A1Y2C5;A1Y2C4	Q25222;P42865;E9ATK1;A1Y2C5;A1Y2C4	tr|Q25222|Q25222_LEIAM CP36 OS=Leishmania amazonensis OX=5659 PE=2 SV=1;sp|P42865|QOR_LEIAM Probable quinone oxidoreductase OS=Leishmania amazonensis OX=5659 PE=3 SV=1;tr|E9ATK1|E9ATK1_LEIMU Putative oxidoreductase OS=Leishmania mexicana (strain MHOM/GT/20
0	3.24779	2.56581	-0.224906	NaN	NaN	NaN	NaN		1	1	1	1.2	1.2	1.2	117.74	0.880228	0.14895	121.579	E9ATK7	E9ATK7	tr|E9ATK7|E9ATK7_LEIMU Uncharacterized protein OS=Leishmania mexicana (strain MHOM/GT/2001/U1103) OX=929439 GN=LMXM_36_4230 PE=4 SV=1
0	2.15907	2.14556	1.44867	0	NaN	1.57145	-1.53635	+	2	2	2	18.1	18.1	18.1	17.317	1.86843	0.0307167	92.7526	E9ATN0	E9ATN0	tr|E9ATN0|E9ATN0_LEIMU Uncharacterized protein OS=Leishmania mexicana (strain MHOM/GT/2001/U1103) OX=929439 GN=LMXM_36_4460 PE=4 SV=1
0	2.94388	2.24819	0.720159	0	2.15797	1.90693	-1.26373		4	4	4	20.3	20.3	20.3	27.569	1.36541	0.0703188	290.079	E9ATT5;E9ATU6	E9ATT5;E9ATU6	tr|E9ATT5|E9ATT5_LEIMU 40S ribosomal protein SA OS=Leishmania mexicana (strain MHOM/GT/2001/U1103) OX=929439 GN=LMXM_36_5010 PE=3 SV=1;tr|E9ATU6|E9ATU6_LEIMU 40S ribosomal protein SA OS=Leishmania mexicana (strain MHOM/GT/2001/U1103) OX=929439 GN=LMXM_36_5
0	1.72707	1.37817	0.653893	0	2.76297	2.77102	0.434794		3	3	3	3.6	3.6	3.6	105.88	1.51081	0.0546291	302	E9ATU4	E9ATU4	tr|E9ATU4|E9ATU4_LEIMU Uncharacterized protein OS=Leishmania mexicana (strain MHOM/GT/2001/U1103) OX=929439 GN=LMXM_36_5100 PE=4 SV=1
0	1.84137	0.404582	0.625904	NaN	NaN	NaN	NaN		1	1	1	1.5	1.5	1.5	125.76	1.13012	0.102228	34.4347	E9ATZ6	E9ATZ6	tr|E9ATZ6|E9ATZ6_LEIMU Putative isoleucyl-tRNA synthetase OS=Leishmania mexicana (strain MHOM/GT/2001/U1103) OX=929439 GN=LMXM_36_5620 PE=3 SV=1
0	1.92603	1.16729	-0.0632299	0	2.44224	2.04766	1.18722	+	5	5	5	12.3	12.3	12.3	57.284	2.52548	0.0205928	302.201	E9AU20	E9AU20	tr|E9AU20|E9AU20_LEIMU Uncharacterized protein OS=Leishmania mexicana (strain MHOM/GT/2001/U1103) OX=929439 GN=LMXM_36_5850 PE=4 SV=1
0	3.22216	2.08096	1.18158	0	3.60638	3.80777	2.41072	+	1	1	1	2.1	2.1	2.1	61.174	2.08706	0.0238404	85.9129	O61059;E9AU63	O61059;E9AU63	tr|O61059|O61059_LEIME Glucose transporter OS=Leishmania mexicana OX=5665 GN=LmGT2 PE=3 SV=2;tr|E9AU63|E9AU63_LEIMU Glucose transporter, lmgt2 OS=Leishmania mexicana (strain MHOM/GT/2001/U1103) OX=929439 GN=LMXM_36_6290 PE=3 SV=1
0	2.15316	1.35393	-1.24464	0	2.29686	1.49779	-0.739465	+	2	2	2	5.4	5.4	5.4	60.813	1.89929	0.0304068	32.8661	E9AUA1;Q86N96	E9AUA1;Q86N96	tr|E9AUA1|E9AUA1_LEIMU 2,3-bisphosphoglycerate-independent phosphoglycerate mutase OS=Leishmania mexicana (strain MHOM/GT/2001/U1103) OX=929439 GN=LMXM_36_6650 PE=4 SV=1;tr|Q86N96|Q86N96_LEIME Cofactor-independent phosphoglycerate mutase OS=Leishmania mexi
NaN	NaN	NaN	NaN	0	2.46525	2.08966	NaN		1	1	1	4.3	4.3	4.3	29.109	0.877691	0.149204	15.555	E9AUB1	E9AUB1	tr|E9AUB1|E9AUB1_LEIMU Uncharacterized protein OS=Leishmania mexicana (strain MHOM/GT/2001/U1103) OX=929439 GN=LMXM_36_6760 PE=4 SV=1
0	4.01224	3.18985	1.58657	0	1.91995	1.46105	0.699558	+	4	4	4	8.6	8.6	8.6	58.239	2.23427	0.0205928	100.475	E9AUC7	E9AUC7	tr|E9AUC7|E9AUC7_LEIMU Putative T-complex protein 1, theta subunit OS=Leishmania mexicana (strain MHOM/GT/2001/U1103) OX=929439 GN=LMXM_36_6910 PE=3 SV=1
0	3.3365	2.38934	0.775401	0	2.36565	2.29512	0.244508	+	5	5	5	12.3	12.3	12.3	52.188	2.10149	0.0235997	220.997	E9AUD1;A7YBW7	E9AUD1;A7YBW7	tr|E9AUD1|E9AUD1_LEIMU Protein disulfide-isomerase OS=Leishmania mexicana (strain MHOM/GT/2001/U1103) OX=929439 GN=LMXM_36_6940 PE=3 SV=1;tr|A7YBW7|A7YBW7_LEIAM Protein disulfide-isomerase OS=Leishmania amazonensis OX=5659 GN=pdi-52 PE=2 SV=1
0	2.28847	1.52817	0.239683	0	2.07198	1.88672	0.591969		4	4	4	6.4	6.4	6.4	81.701	1.36917	0.0701996	231.984	E9AUD5	E9AUD5	tr|E9AUD5|E9AUD5_LEIMU Putative eukaryotic translation initiation factor 3 subunit 8 OS=Leishmania mexicana (strain MHOM/GT/2001/U1103) OX=929439 GN=LMXM_36_6980 PE=4 SV=1
NaN	NaN	NaN	NaN	0	1.84239	2.13311	1.00784		1	1	1	1.8	1.8	1.8	73.19	1.18743	0.0947742	24.6951	E9AUQ8;E9AUQ7	E9AUQ8;E9AUQ7	tr|E9AUQ8|E9AUQ8_LEIMU Putative calpain-like cysteine peptidase OS=Leishmania mexicana (strain MHOM/GT/2001/U1103) OX=929439 GN=LMXM_20_1185 PE=3 SV=1;tr|E9AUQ7|E9AUQ7_LEIMU Calpain-like cysteine peptidase OS=Leishmania mexicana (strain MHOM/GT/2001/U1103)
0	2.38419	2.09245	0.325958	0	2.41886	2.35239	0.458872	+	4	4	4	28.4	28.4	28.4	16.326	2.39264	0.0205928	675.085	E9AUU6	E9AUU6	tr|E9AUU6|E9AUU6_LEIMU Putative 40S ribosomal protein S11 OS=Leishmania mexicana (strain MHOM/GT/2001/U1103) OX=929439 GN=LMXM_20_1650 PE=3 SV=1
0	2.70214	2.7839	0.392015	0	2.97735	2.42144	0.340628	+	9	9	9	29.9	29.9	29.9	51.67	1.95173	0.0282957	241.243	E9AUZ2;E9AUZ1;Q4VT68	E9AUZ2;E9AUZ1;Q4VT68	tr|E9AUZ2|E9AUZ2_LEIMU Phosphotransferase OS=Leishmania mexicana (strain MHOM/GT/2001/U1103) OX=929439 GN=LMXM_21_0250 PE=3 SV=1;tr|E9AUZ1|E9AUZ1_LEIMU Phosphotransferase OS=Leishmania mexicana (strain MHOM/GT/2001/U1103) OX=929439 GN=LMXM_21_0240 PE=3 SV=
0	3.43157	2.96116	1.71245	0	1.19141	1.56408	0.630887		6	6	6	19.3	19.3	19.3	47.492	1.45303	0.0608107	215.137	E9AV10	E9AV10	tr|E9AV10|E9AV10_LEIMU Uncharacterized protein OS=Leishmania mexicana (strain MHOM/GT/2001/U1103) OX=929439 GN=LMXM_21_0430 PE=4 SV=1
0	1.73929	1.37232	-0.0755032	0	3.59561	3.28868	1.27342	+	3	3	3	10	10	10	37.206	2.37586	0.0205928	136.952	E9AV21	E9AV21	tr|E9AV21|E9AV21_LEIMU Putative la RNA binding protein OS=Leishmania mexicana (strain MHOM/GT/2001/U1103) OX=929439 GN=LMXM_21_0540 PE=4 SV=1
0	2.44017	2.35156	0.839193	0	2.6905	2.27074	1.32142	+	3	3	3	29.5	29.5	29.5	11.936	2.55768	0.0205928	261.696	E9B669;E9AV40	E9B669;E9AV40	tr|E9B669|E9B669_LEIMU Putative 60S Ribosomal protein L36 OS=Leishmania mexicana (strain MHOM/GT/2001/U1103) OX=929439 GN=LMXM_34_1920 PE=4 SV=1;tr|E9AV40|E9AV40_LEIMU Putative 60S Ribosomal protein L36 OS=Leishmania mexicana (strain MHOM/GT/2001/U1103) OX
0	2.65305	2.56974	0.417616	0	2.37366	2.10907	0.269729	+	7	7	7	40	40	40	21.527	2.28777	0.0205928	421.901	E9AV89	E9AV89	tr|E9AV89|E9AV89_LEIMU Putative 60S ribosomal protein L9 OS=Leishmania mexicana (strain MHOM/GT/2001/U1103) OX=929439 GN=LMXM_21_1050 PE=4 SV=1
0	2.26285	2.48634	1.11422	0	1.09638	0.73371	0.455209	+	2	2	2	16.1	16.1	16.1	15.941	3.12272	0.0205928	168.015	Q86LI3;E9AV90	Q86LI3;E9AV90	tr|Q86LI3|Q86LI3_LEIEN Ribosomal protein S23 OS=Leishmania enriettii OX=5663 GN=Rps23 PE=2 SV=1;tr|E9AV90|E9AV90_LEIMU Putative 40S ribosomal protein S23 OS=Leishmania mexicana (strain MHOM/GT/2001/U1103) OX=929439 GN=LMXM_21_1060 PE=3 SV=1
0	2.86576	2.72362	0.0941004	0	1.75104	1.34531	-0.52638		4	4	4	8.2	8.2	8.2	59.705	1.49736	0.0560487	119.65	E9AV93	E9AV93	tr|E9AV93|E9AV93_LEIMU T-complex protein 1 subunit delta OS=Leishmania mexicana (strain MHOM/GT/2001/U1103) OX=929439 GN=LMXM_21_1090 PE=3 SV=1
0	1.49177	1.75589	-0.0504584	0	2.86172	2.19972	-0.550638		6	6	6	13.8	13.8	13.8	49.469	1.51216	0.0546291	159.98	E9AVE1	E9AVE1	tr|E9AVE1|E9AVE1_LEIMU Putative RNA helicase OS=Leishmania mexicana (strain MHOM/GT/2001/U1103) OX=929439 GN=LMXM_21_1552 PE=4 SV=1
NaN	NaN	NaN	NaN	0	1.64043	1.62629	NaN	+	2	2	2	10.6	10.6	10.6	34.408	2.00535	0.0260094	28.0333	E9AVH3	E9AVH3	tr|E9AVH3|E9AVH3_LEIMU Putative ATP synthase F1 subunit gamma protein OS=Leishmania mexicana (strain MHOM/GT/2001/U1103) OX=929439 GN=LMXM_21_1770 PE=4 SV=1
0	2.1565	1.83364	0.797764	0	2.2745	1.86251	0.458558	+	10	10	10	36.9	36.9	36.9	28.262	2.60953	0.0205928	1126.73	E9AVH4	E9AVH4	tr|E9AVH4|E9AVH4_LEIMU 40S ribosomal protein S6 OS=Leishmania mexicana (strain MHOM/GT/2001/U1103) OX=929439 GN=LMXM_21_1780 PE=3 SV=1
0	3.22259	3.05704	0.0491478	NaN	NaN	NaN	NaN		1	1	1	2.4	2.4	2.4	71.256	0.911988	0.141849	11.0312	E9AVJ6	E9AVJ6	tr|E9AVJ6|E9AVJ6_LEIMU Putative GMP synthase (Putative glutamine amidotransferase) OS=Leishmania mexicana (strain MHOM/GT/2001/U1103) OX=929439 GN=LMXM_22_0110 PE=4 SV=1
0	3.07286	2.10519	-0.328092	0	3.95508	2.80342	-1.09228		1	1	1	10.5	10.5	10.5	17.435	1.4029	0.0659093	110.78	E9AVM6	E9AVM6	tr|E9AVM6|E9AVM6_LEIMU Putative 40S ribosomal protein S15 OS=Leishmania mexicana (strain MHOM/GT/2001/U1103) OX=929439 GN=LMXM_22_0420 PE=3 SV=1
0	1.21769	-0.535906	-1.40578	0	-0.207464	1.5456	-1.49205	+	2	2	2	5.5	5.5	5.5	49.006	2.11091	0.0235154	51.0184	E9AVN9;E9B605;E9AJT7;E9ATM0;E9ANU8;E9AUL9	E9AVN9;E9B605;E9AJT7;E9ATM0;E9ANU8;E9AUL9	tr|E9AVN9|E9AVN9_LEIMU Putative proteasome regulatory ATPase subunit 1 OS=Leishmania mexicana (strain MHOM/GT/2001/U1103) OX=929439 GN=LMXM_22_0570 PE=3 SV=1;tr|E9B605|E9B605_LEIMU Uncharacterized protein OS=Leishmania mexicana (strain MHOM/GT/2001/U1103)
0	2.14907	1.82743	0.0606296	0	2.15585	2.04545	0.995243	+	9	9	9	29.1	29.1	29.1	47.152	2.53759	0.0205928	552.197	E9AVQ7	E9AVQ7	tr|E9AVQ7|E9AVQ7_LEIMU Uncharacterized protein OS=Leishmania mexicana (strain MHOM/GT/2001/U1103) OX=929439 GN=LMXM_22_0730 PE=4 SV=1
0	1.90297	1.4533	0.727226	0	3.73569	4.1049	3.28184	+	3	3	3	15.2	15.2	15.2	22.879	2.62472	0.0205928	133.808	E9AVX8	E9AVX8	tr|E9AVX8|E9AVX8_LEIMU I/6 autoantigen-like protein OS=Leishmania mexicana (strain MHOM/GT/2001/U1103) OX=929439 GN=LMXM_22_1460 PE=4 SV=1
0	2.11063	1.04879	-1.16342	0	2.75623	2.04947	0.947031	+	5	5	5	26.3	26.3	26.3	19.985	2.15884	0.0218382	607.75	E9AVY4	E9AVY4	tr|E9AVY4|E9AVY4_LEIMU Putative 40S ribosomal protein L14 OS=Leishmania mexicana (strain MHOM/GT/2001/U1103) OX=929439 GN=LMXM_22_1520 PE=4 SV=1
0	3.09197	2.97355	1.6334	0	3.06467	2.52686	1.13183	+	6	6	6	31.4	31.4	31.4	25.373	2.3307	0.0205928	391.631	E9AW04;Q4VKK7	E9AW04;Q4VKK7	tr|E9AW04|E9AW04_LEIMU Peroxidoxin (Tryparedoxin peroxidase) OS=Leishmania mexicana (strain MHOM/GT/2001/U1103) OX=929439 GN=LMXM_23_0040 PE=4 SV=1;tr|Q4VKK7|Q4VKK7_LEIAM Mitochondrial tryparedoxin peroxidase OS=Leishmania amazonensis OX=5659 PE=4 SV=1
0	2.84115	2.84562	1.29914	0	2.92313	2.19872	2.76403	+	5	5	5	12.9	12.9	12.9	48.444	1.79622	0.0337627	189.718	E9AW08	E9AW08	tr|E9AW08|E9AW08_LEIMU Uncharacterized protein OS=Leishmania mexicana (strain MHOM/GT/2001/U1103) OX=929439 GN=LMXM_23_0080 PE=4 SV=1
0	3.14128	2.71574	0.736647	0	4.4334	2.62893	1.39204	+	2	2	2	6.3	6.3	6.3	41.49	1.684	0.0406852	47.9408	Q9BLW4;E9AW11	Q9BLW4;E9AW11	tr|Q9BLW4|Q9BLW4_LEIME GDP-mannose pyrophosphorylase OS=Leishmania mexicana OX=5665 GN=exgmp PE=4 SV=1;tr|E9AW11|E9AW11_LEIMU Mannose-1-phosphate guanyltransferase OS=Leishmania mexicana (strain MHOM/GT/2001/U1103) OX=929439 GN=LMXM_23_0110 PE=4 SV=1
0	2.91336	2.76677	0.98984	0	1.97072	0.568748	0.402522	+	2	2	2	15.3	15.3	15.3	16.79	2.24528	0.0205928	295.193	E9AW21	E9AW21	tr|E9AW21|E9AW21_LEIMU Putative endoribonuclease L-PSP (Pb5) OS=Leishmania mexicana (strain MHOM/GT/2001/U1103) OX=929439 GN=LMXM_23_0200 PE=4 SV=1
0	1.94741	1.74197	-1.46889	NaN	NaN	NaN	NaN		2	2	2	6.2	6.2	6.2	38.483	0.994826	0.125167	35.1072	E9AW40	E9AW40	tr|E9AW40|E9AW40_LEIMU Putative NADP-dependent alcohol dehydrogenase OS=Leishmania mexicana (strain MHOM/GT/2001/U1103) OX=929439 GN=LMXM_23_0360 PE=3 SV=1
NaN	NaN	NaN	NaN	0	0.498311	0.784665	-0.287006		3	3	3	6.9	6.9	6.9	60.23	1.35831	0.0709503	35.5858	E9AWE0	E9AWE0	tr|E9AWE0|E9AWE0_LEIMU T-complex protein 1 subunit gamma OS=Leishmania mexicana (strain MHOM/GT/2001/U1103) OX=929439 GN=LMXM_23_1220 PE=3 SV=1
0	3.60516	3.29553	2.098	0	2.57909	2.6224	1.62338	+	4	4	4	21.1	21.1	21.1	19.083	2.39125	0.0205928	501.607	E9AWJ4	E9AWJ4	tr|E9AWJ4|E9AWJ4_LEIMU Putative 60S ribosomal protein L17 OS=Leishmania mexicana (strain MHOM/GT/2001/U1103) OX=929439 GN=LMXM_24_0040 PE=3 SV=1
0	2.79205	1.80608	-0.0312033	0	1.41949	0.293281	-0.628246	+	1	1	1	3.6	3.6	3.6	34.44	2.26098	0.0205928	22.869	E9AWN2	E9AWN2	tr|E9AWN2|E9AWN2_LEIMU Ubiquitin carboxyl-terminal hydrolase OS=Leishmania mexicana (strain MHOM/GT/2001/U1103) OX=929439 GN=LMXM_24_0420 PE=3 SV=1
0	3.1489	3.33591	-0.52123	0	2.30525	2.12149	0.543173		6	6	6	12.4	12.4	12.4	62.562	1.49292	0.0563322	159.498	E9AWR7	E9AWR7	tr|E9AWR7|E9AWR7_LEIMU Malic enzyme OS=Leishmania mexicana (strain MHOM/GT/2001/U1103) OX=929439 GN=LMXM_24_0761 PE=3 SV=1
0	1.93222	1.78643	0.356114	0	3.9113	1.65065	0.218085	+	2	2	2	4.9	4.9	4.9	63.357	1.8798	0.0307167	71.1071	E9AWR8	E9AWR8	tr|E9AWR8|E9AWR8_LEIMU Putative malic enzyme OS=Leishmania mexicana (strain MHOM/GT/2001/U1103) OX=929439 GN=LMXM_24_0770 PE=4 SV=1
0	1.3272	0.757517	0.0311844	NaN	NaN	NaN	NaN		1	1	1	0.7	0.7	0.7	138.57	1.26467	0.0847907	73.0694	E9AWU6	E9AWU6	tr|E9AWU6|E9AWU6_LEIMU Putative helicase-like protein OS=Leishmania mexicana (strain MHOM/GT/2001/U1103) OX=929439 GN=LMXM_24_1050 PE=4 SV=1
0	0.794397	0.356002	-0.112696	NaN	NaN	NaN	NaN		1	1	1	2.1	2.1	2.1	66.721	1.37879	0.0689954	24.3447	E9AX08	E9AX08	tr|E9AX08|E9AX08_LEIMU Succinate dehydrogenase [ubiquinone] flavoprotein subunit, mitochondrial OS=Leishmania mexicana (strain MHOM/GT/2001/U1103) OX=929439 GN=LMXM_24_1630 PE=3 SV=1
0	2.83531	1.23942	1.46695	NaN	NaN	NaN	NaN		1	1	1	5.6	5.6	5.6	16.234	0.995941	0.125167	57.2321	E9B645;E9AX51	E9B645;E9AX51	tr|E9B645|E9B645_LEIMU Putative 60S ribosomal protein L26 OS=Leishmania mexicana (strain MHOM/GT/2001/U1103) OX=929439 GN=LMXM_34_1670 PE=4 SV=1;tr|E9AX51|E9AX51_LEIMU Putative 60S ribosomal protein L26 OS=Leishmania mexicana (strain MHOM/GT/2001/U1103) OX
0	2.85374	2.57976	1.52361	0	1.67855	1.2268	0.376022	+	6	6	6	33.5	33.5	33.5	24.686	2.77749	0.0205928	444.505	E9AX53	E9AX53	tr|E9AX53|E9AX53_LEIMU 40S ribosomal protein S8 OS=Leishmania mexicana (strain MHOM/GT/2001/U1103) OX=929439 GN=LMXM_24_2070 PE=3 SV=1
0	1.84042	2.19	-0.137057	0	2.4389	2.68677	0.458285	+	2	2	2	13.4	13.4	13.4	17.538	2.26691	0.0205928	230.702	E9AX67	E9AX67	tr|E9AX67|E9AX67_LEIMU Putative 60S ribosomal protein L12 OS=Leishmania mexicana (strain MHOM/GT/2001/U1103) OX=929439 GN=LMXM_24_2210 PE=3 SV=1
0	2.95815	3.10128	1.47369	NaN	NaN	NaN	NaN		1	1	1	1.8	1.8	1.8	60.891	1.04318	0.117042	25.5254	E9AX84	E9AX84	tr|E9AX84|E9AX84_LEIMU Putative poly(A)-binding protein OS=Leishmania mexicana (strain MHOM/GT/2001/U1103) OX=929439 GN=LMXM_25_0080 PE=4 SV=1
NaN	NaN	NaN	NaN	0	0.978712	0.951094	-0.0696501		1	1	1	8.1	8.1	8.1	28.271	1.31916	0.0765497	9.07162	E9AX88	E9AX88	tr|E9AX88|E9AX88_LEIMU Putative electron transfer flavoprotein OS=Leishmania mexicana (strain MHOM/GT/2001/U1103) OX=929439 GN=LMXM_25_0120 PE=4 SV=1
0	3.61255	3.57236	1.87744	0	3.29906	3.1955	1.57713	+	3	3	3	21	21	21	19.012	2.02464	0.0253819	647.374	E9AXC7;E9AXC6	E9AXC7;E9AXC6	tr|E9AXC7|E9AXC7_LEIMU RNA-binding protein, putative, UPB2 OS=Leishmania mexicana (strain MHOM/GT/2001/U1103) OX=929439 GN=LMXM_25_0500 PE=4 SV=1;tr|E9AXC6|E9AXC6_LEIMU RNA-binding protein, putative, UPB1 OS=Leishmania mexicana (strain MHOM/GT/2001/U1103)
0	1.20853	0.277467	-0.637583	0	0.843513	-0.125453	-0.310859	+	4	4	4	18.6	18.6	18.6	32.428	2.61298	0.0205928	94.5246	E9AXD1	E9AXD1	tr|E9AXD1|E9AXD1_LEIMU Uncharacterized protein OS=Leishmania mexicana (strain MHOM/GT/2001/U1103) OX=929439 GN=LMXM_25_0540 PE=4 SV=1
0	3.88255	3.28746	0.360656	0	3.78743	2.8489	1.32137	+	3	3	3	22.9	22.9	22.9	17.828	1.77844	0.0346443	336.301	E9AXF0	E9AXF0	sp|E9AXF0|IF5A_LEIMU Eukaryotic translation initiation factor 5A OS=Leishmania mexicana (strain MHOM/GT/2001/U1103) OX=929439 GN=LMXM_25_0720 PE=1 SV=1
NaN	NaN	NaN	NaN	0	2.90385	1.87338	1.02067		2	2	2	8.1	8.1	8.1	45.211	0.994656	0.125167	78.8576	E9AXF3	E9AXF3	tr|E9AXF3|E9AXF3_LEIMU Uncharacterized protein OS=Leishmania mexicana (strain MHOM/GT/2001/U1103) OX=929439 GN=LMXM_25_0750 PE=3 SV=1
0	3.22733	2.76196	1.27913	0	2.68346	2.23891	0.858516	+	5	5	5	35	35	35	18.794	2.25225	0.0205928	416.04	E9AXG9	E9AXG9	tr|E9AXG9|E9AXG9_LEIMU Peptidyl-prolyl cis-trans isomerase OS=Leishmania mexicana (strain MHOM/GT/2001/U1103) OX=929439 GN=LMXM_25_0910 PE=3 SV=1
0	2.58882	2.73205	1.05247	0	2.91966	2.69274	0.913463	+	10	10	10	28.5	28.5	28.5	53.07	2.3266	0.0205928	899.923	E9AXJ7;E9AXJ6	E9AXJ7;E9AXJ6	tr|E9AXJ7|E9AXJ7_LEIMU ATP synthase subunit beta OS=Leishmania mexicana (strain MHOM/GT/2001/U1103) OX=929439 GN=LMXM_25_1180 PE=3 SV=1;tr|E9AXJ6|E9AXJ6_LEIMU ATP synthase subunit beta OS=Leishmania mexicana (strain MHOM/GT/2001/U1103) OX=929439 GN=LMXM_25
0	1.75861	1.44758	-0.0844322	NaN	NaN	NaN	NaN		2	2	2	10.6	10.6	10.6	24.224	1.14224	0.100427	29.2948	E9AXM1	E9AXM1	tr|E9AXM1|E9AXM1_LEIMU GTP-binding nuclear protein OS=Leishmania mexicana (strain MHOM/GT/2001/U1103) OX=929439 GN=LMXM_25_1420 PE=3 SV=1
NaN	NaN	NaN	NaN	0	0.738985	0.342221	-0.78651		1	1	1	4	4	4	37.873	1.30415	0.07887	27.5713	E9AXQ3	E9AXQ3	tr|E9AXQ3|E9AXQ3_LEIMU Pyruvate dehydrogenase E1 component subunit beta OS=Leishmania mexicana (strain MHOM/GT/2001/U1103) OX=929439 GN=LMXM_25_1710 PE=4 SV=1
0	0.588657	0.673138	0.369866	0	0.813562	0.832296	-0.335813	+	1	1	1	1.1	1.1	1.1	169.63	2.89062	0.0205928	114.605	E9AXQ4	E9AXQ4	tr|E9AXQ4|E9AXQ4_LEIMU Uncharacterized protein OS=Leishmania mexicana (strain MHOM/GT/2001/U1103) OX=929439 GN=LMXM_25_1720 PE=4 SV=1
0	1.99309	2.16565	0.140885	0	2.31366	2.3254	0.569048	+	2	2	2	6.2	6.2	6.2	34.136	1.80361	0.0336102	107.184	E9AXQ9	E9AXQ9	tr|E9AXQ9|E9AXQ9_LEIMU Putative 3-oxo-5-alpha-steroid 4-dehydrogenase OS=Leishmania mexicana (strain MHOM/GT/2001/U1103) OX=929439 GN=LMXM_25_1770 PE=4 SV=1
NaN	NaN	NaN	NaN	0	1.58103	2.58432	-0.276293		2	2	2	6.1	6.1	6.1	30.341	1.22298	0.0888502	142.352	E9AXT3	E9AXT3	tr|E9AXT3|E9AXT3_LEIMU Uncharacterized protein OS=Leishmania mexicana (strain MHOM/GT/2001/U1103) OX=929439 GN=LMXM_25_2010 PE=4 SV=1
0	2.15471	2.3884	-0.727539	0	3.65291	3.06002	1.36641	+	4	4	4	20.1	20.1	20.1	30.944	1.59823	0.0461039	219.227	E9AXU7;E9AXU6	E9AXU7;E9AXU6	tr|E9AXU7|E9AXU7_LEIMU Succinate--CoA ligase [ADP-forming] subunit alpha, mitochondrial OS=Leishmania mexicana (strain MHOM/GT/2001/U1103) OX=929439 GN=LMXM_25_2140 PE=3 SV=1;tr|E9AXU6|E9AXU6_LEIMU Succinate--CoA ligase [ADP-forming] subunit alpha, mitocho
NaN	NaN	NaN	NaN	0	2.13766	2.47258	2.77093		1	1	1	1.7	1.7	1.7	60.297	1.1819	0.0955799	19.6639	E9AY34	E9AY34	tr|E9AY34|E9AY34_LEIMU Galactofuranosyltransferase lpg1-like protein OS=Leishmania mexicana (strain MHOM/GT/2001/U1103) OX=929439 GN=LMXM_26_0550 PE=4 SV=1
0	3.44797	2.67289	1.32321	NaN	NaN	NaN	NaN		2	2	2	26	26	26	10.701	0.958694	0.131202	74.7585	E9AY41	E9AY41	tr|E9AY41|E9AY41_LEIMU Putative 10 kDa heat shock protein OS=Leishmania mexicana (strain MHOM/GT/2001/U1103) OX=929439 GN=LMXM_26_0620 PE=3 SV=1
0	1.84686	1.44245	-0.0769265	NaN	NaN	NaN	NaN		1	1	1	6.9	6.9	6.9	19.257	1.08088	0.110677	60.0033	E9AY60;E9AY59	E9AY60;E9AY59	tr|E9AY60|E9AY60_LEIMU Glutathione peroxidase OS=Leishmania mexicana (strain MHOM/GT/2001/U1103) OX=929439 GN=LMXM_26_0810 PE=3 SV=1;tr|E9AY59|E9AY59_LEIMU Glutathione peroxidase OS=Leishmania mexicana (strain MHOM/GT/2001/U1103) OX=929439 GN=LMXM_26_0800
0	0.626696	-0.577757	-1.08439	0	1.22449	0.551577	-0.664826	+	3	3	3	6.7	6.7	6.7	70.599	2.34573	0.0205928	59.5204	E9AYA3;Q25329	E9AYA3;Q25329	tr|E9AYA3|E9AYA3_LEIMU Heat shock protein 70-related protein OS=Leishmania mexicana (strain MHOM/GT/2001/U1103) OX=929439 GN=LMXM_26_1240 PE=3 SV=1;tr|Q25329|Q25329_LEIAM Heat shock protein 70 (Fragment) OS=Leishmania amazonensis OX=5659 PE=3 SV=1
0	NaN	2.68083	1.48069	NaN	NaN	NaN	NaN		1	1	1	6.2	6.2	6.2	22.19	0.7956	0.17336	16.4741	E9AYB7	E9AYB7	tr|E9AYB7|E9AYB7_LEIMU Prefoldin subunit 3 OS=Leishmania mexicana (strain MHOM/GT/2001/U1103) OX=929439 GN=LMXM_26_1380 PE=3 SV=1
0	2.58591	2.0882	1.12964	0	2.39998	1.77649	0.442645	+	2	2	2	21.8	21.8	21.8	9.7461	1.63385	0.043455	209.901	E9AYE2	E9AYE2	tr|E9AYE2|E9AYE2_LEIMU Putative 40S ribosomal protein S33 OS=Leishmania mexicana (strain MHOM/GT/2001/U1103) OX=929439 GN=LMXM_26_1630 PE=4 SV=1
0	1.22553	1.03008	0.0361922	0	1.97229	0.626801	-0.743687	+	6	6	6	11.1	11.1	11.1	89.474	2.46372	0.0205928	139.023	E9AYH6	E9AYH6	tr|E9AYH6|E9AYH6_LEIMU Uncharacterized protein OS=Leishmania mexicana (strain MHOM/GT/2001/U1103) OX=929439 GN=LMXM_26_1960 PE=4 SV=1
0	2.51017	2.05199	1.81147	0	3.17296	2.49592	2.48442	+	2	2	2	16.5	16.5	16.5	15.191	2.36185	0.0205928	215.009	E9AYL4	E9AYL4	tr|E9AYL4|E9AYL4_LEIMU Putative 60S ribosomal protein L35 OS=Leishmania mexicana (strain MHOM/GT/2001/U1103) OX=929439 GN=LMXM_26_2330 PE=3 SV=1
0	1.71788	1.53757	0.0384132	NaN	NaN	NaN	NaN		1	1	1	81.7	81.7	81.7	145.67	1.15986	0.0984512	82.626	E9AYS6	E9AYS6	tr|E9AYS6|E9AYS6_LEIMU Kinetoplast-associated protein-like protein OS=Leishmania mexicana (strain MHOM/GT/2001/U1103) OX=929439 GN=LMXM_27_0240 PE=4 SV=1
0	3.54909	3.16034	0.434691	NaN	NaN	NaN	NaN		1	1	1	1.4	1.4	1.4	112.78	0.898756	0.144533	17.3009	E9AYZ0	E9AYZ0	tr|E9AYZ0|E9AYZ0_LEIMU Putative 2-oxoglutarate dehydrogenase subunit OS=Leishmania mexicana (strain MHOM/GT/2001/U1103) OX=929439 GN=LMXM_27_0880 PE=4 SV=1
0	2.20021	0.839275	0.613577	0	2.12393	2.05277	1.7018	+	1	1	1	18.2	18.2	18.2	9.948	2.45629	0.0205928	27.361	E9AZ22;E9AZ27	E9AZ22;E9AZ27	tr|E9AZ22|E9AZ22_LEIMU Putative histone H1 OS=Leishmania mexicana (strain MHOM/GT/2001/U1103) OX=929439 GN=LMXM_27_1190 PE=4 SV=1;tr|E9AZ27|E9AZ27_LEIMU Putative histone H1 OS=Leishmania mexicana (strain MHOM/GT/2001/U1103) OX=929439 GN=LMXM_27_1240 PE=4 S
0	1.57133	1.52492	0.0996966	0	2.70134	2.69663	0.636461	+	4	4	4	12.3	12.3	12.3	57.734	2.48996	0.0205928	112.621	E9AZ29	E9AZ29	tr|E9AZ29|E9AZ29_LEIMU Putative T-complex protein 1, beta subunit OS=Leishmania mexicana (strain MHOM/GT/2001/U1103) OX=929439 GN=LMXM_27_1260 PE=3 SV=1
0	1.25536	2.62701	-0.406479	0	1.70698	1.18818	-0.00234362	+	3	3	3	7.6	7.6	7.6	60.007	2.07865	0.0238404	177.721	E9AZ36	E9AZ36	tr|E9AZ36|E9AZ36_LEIMU Uncharacterized protein OS=Leishmania mexicana (strain MHOM/GT/2001/U1103) OX=929439 GN=LMXM_27_1300 PE=4 SV=1
0	3.67018	3.31839	2.07102	NaN	NaN	NaN	NaN		6	6	6	12	12	12	58.379	1.02291	0.120323	88.4183	E9AZ83;E9AZ81;E9AZ82	E9AZ83;E9AZ81;E9AZ82	tr|E9AZ83|E9AZ83_LEIMU Glycosomal phosphoenolpyruvate carboxykinase,putative OS=Leishmania mexicana (strain MHOM/GT/2001/U1103) OX=929439 GN=LMXM_27_1810 PE=3 SV=1;tr|E9AZ81|E9AZ81_LEIMU Glycosomal phosphoenolpyruvate carboxykinase,putative OS=Leishmania m
NaN	NaN	NaN	NaN	0	-0.890667	-1.20523	-1.74998		1	1	1	5	5	5	27.303	1.20235	0.0923668	45.2967	E9AZC6	E9AZC6	tr|E9AZC6|E9AZC6_LEIMU Uncharacterized protein OS=Leishmania mexicana (strain MHOM/GT/2001/U1103) OX=929439 GN=LMXM_27_2200 PE=4 SV=1
0	1.71452	0.719867	-1.37091	0	2.32179	2.08282	0.509139	+	3	3	3	12.9	12.9	12.9	43.566	1.73315	0.0367879	77.5971	E9AZE9	E9AZE9	tr|E9AZE9|E9AZE9_LEIMU Putative heat shock protein DNAJ OS=Leishmania mexicana (strain MHOM/GT/2001/U1103) OX=929439 GN=LMXM_27_2400 PE=3 SV=1
0	1.23929	1.37726	0.731746	0	1.0636	0.820173	0.391542	+	2	2	2	22.3	22.3	22.3	12.779	2.84784	0.0205928	401.32	E9AZL5	E9AZL5	tr|E9AZL5|E9AZL5_LEIMU 40S ribosomal protein S26 OS=Leishmania mexicana (strain MHOM/GT/2001/U1103) OX=929439 GN=LMXM_28_0540 PE=3 SV=1
0	2.75147	1.78732	1.94777	0	2.48281	0.862406	-1.21247		2	2	2	7.3	7.3	7.3	45.651	1.15403	0.099355	19.4601	E9AZQ9	E9AZQ9	tr|E9AZQ9|E9AZQ9_LEIMU Uncharacterized protein OS=Leishmania mexicana (strain MHOM/GT/2001/U1103) OX=929439 GN=LMXM_28_0930 PE=4 SV=1
0	NaN	-0.199731	1.61397	NaN	NaN	NaN	NaN		1	1	1	9	9	9	15.563	0.8274	0.162153	7.96275	E9AZR2	E9AZR2	tr|E9AZR2|E9AZR2_LEIMU 40S ribosomal protein S14 OS=Leishmania mexicana (strain MHOM/GT/2001/U1103) OX=929439 GN=LMXM_28_0960 PE=3 SV=1
0	2.13474	2.05854	1.15379	0	3.43489	2.78472	0.62238	+	5	5	5	38.8	38.8	38.8	13.011	1.67592	0.0409749	1688.09	E9AZR7	E9AZR7	tr|E9AZR7|E9AZR7_LEIMU Putative ribosomal protein S20 OS=Leishmania mexicana (strain MHOM/GT/2001/U1103) OX=929439 GN=LMXM_28_1010 PE=3 SV=1
0	2.78935	2.04677	0.843162	0	1.87008	1.59176	-0.82925	+	9	9	9	19.5	19.5	19.5	71.792	2.23318	0.0205928	439.282	E9AZT9	E9AZT9	tr|E9AZT9|E9AZT9_LEIMU Putative glucose-regulated protein 78 OS=Leishmania mexicana (strain MHOM/GT/2001/U1103) OX=929439 GN=LMXM_28_1200 PE=3 SV=1
0	2.86369	1.8486	2.18332	0	1.43089	1.26379	0.635456	+	1	1	1	7.2	7.2	7.2	14.64	2.6665	0.0205928	52.9075	E9AZW8	E9AZW8	tr|E9AZW8|E9AZW8_LEIMU Uncharacterized protein OS=Leishmania mexicana (strain MHOM/GT/2001/U1103) OX=929439 GN=LMXM_28_1490 PE=4 SV=1
NaN	NaN	NaN	NaN	0	1.34974	1.16391	-3.22987		1	1	1	6.7	6.7	6.7	25.603	1.02138	0.120323	25.5698	E9B003	E9B003	tr|E9B003|E9B003_LEIMU Probable methylthioribulose-1-phosphate dehydratase OS=Leishmania mexicana (strain MHOM/GT/2001/U1103) OX=929439 GN=LMXM_28_1840 PE=3 SV=1
NaN	NaN	NaN	NaN	0	NaN	2.25334	-0.369501		1	1	1	2	2	2	71.336	0.692633	0.217664	15.8445	E9B038	E9B038	tr|E9B038|E9B038_LEIMU Uncharacterized protein OS=Leishmania mexicana (strain MHOM/GT/2001/U1103) OX=929439 GN=LMXM_28_2170 PE=4 SV=1
0	2.89935	2.41305	1.23555	0	3.31509	2.08444	0.869015	+	2	2	2	31.6	31.6	31.6	6.6828	2.0024	0.0260094	201.083	E9B042	E9B042	tr|E9B042|E9B042_LEIMU Putative ribosomal protein S29 OS=Leishmania mexicana (strain MHOM/GT/2001/U1103) OX=929439 GN=LMXM_28_2205 PE=4 SV=1
0	1.37888	1.05222	-0.0605121	NaN	NaN	NaN	NaN		1	1	1	3.5	3.5	3.5	46.375	1.23938	0.0863788	5.91649	E9B052	E9B052	tr|E9B052|E9B052_LEIMU Eukaryotic translation initiation factor 3 subunit E OS=Leishmania mexicana (strain MHOM/GT/2001/U1103) OX=929439 GN=LMXM_28_2310 PE=3 SV=1
NaN	NaN	NaN	NaN	0	0.459891	2.40242	-0.363874		1	1	1	3	3	3	55.529	0.852835	0.155419	19.8516	E9B064	E9B064	tr|E9B064|E9B064_LEIMU Putative vacuolar ATP synthase subunit b OS=Leishmania mexicana (strain MHOM/GT/2001/U1103) OX=929439 GN=LMXM_28_2430 PE=3 SV=1
0	1.45311	1.193	1.44645	0	1.46688	1.31435	1.34797	+	8	8	8	42.7	42.7	42.7	16.408	3.58237	0.0148236	843.14	E9B078	E9B078	tr|E9B078|E9B078_LEIMU Putative 40S ribosomal protein S17 OS=Leishmania mexicana (strain MHOM/GT/2001/U1103) OX=929439 GN=LMXM_28_2555 PE=3 SV=1
0	2.89403	2.66821	0.799037	0	2.7268	2.63098	0.715444	+	24	24	24	41.4	41.4	41.4	71.24	2.2558	0.0205928	7683.8	E9B099;Q07437;D2CRG4;S6D9G8;S6D4K6;D2EAV9;D2CRG3;S6D4M5;A0A1L7S7I0;A0A2S0SHV0;E9B0A0;A0A2Z4LFZ3;A0A1L6CBW6;E9B0A4	E9B099;Q07437;D2CRG4;S6D9G8;S6D4K6;D2EAV9;D2CRG3;S6D4M5;A0A1L7S7I0;A0A2S0SHV0	tr|E9B099|E9B099_LEIMU Putative heat-shock protein hsp70 OS=Leishmania mexicana (strain MHOM/GT/2001/U1103) OX=929439 GN=LMXM_28_2770 PE=3 SV=1;sp|Q07437|HSP70_LEIAM Heat shock 70 kDa protein OS=Leishmania amazonensis OX=5659 GN=HSP70 PE=2 SV=1;tr|D2CRG4|D
NaN	NaN	NaN	NaN	0	-0.0458029	0.907107	0.18541		1	1	1	4.7	4.7	4.7	31.026	1.3491	0.0721273	40.0493	E9B0E2	E9B0E2	tr|E9B0E2|E9B0E2_LEIMU Putative 2-hydroxy-3-oxopropionate reductase OS=Leishmania mexicana (strain MHOM/GT/2001/U1103) OX=929439 GN=LMXM_29_0180 PE=4 SV=1
NaN	NaN	NaN	NaN	0	0.517662	0.472896	0.5588		2	2	2	4.7	4.7	4.7	62.364	1.4465	0.0614206	25.5611	E9B0H1	E9B0H1	tr|E9B0H1|E9B0H1_LEIMU Putative aspartyl-tRNA synthetase OS=Leishmania mexicana (strain MHOM/GT/2001/U1103) OX=929439 GN=LMXM_29_0460 PE=3 SV=1
0	2.88714	1.34205	0.0498829	NaN	NaN	NaN	NaN		1	1	1	6.5	6.5	6.5	24.972	0.853008	0.155419	20.8369	E9B0I7	E9B0I7	tr|E9B0I7|E9B0I7_LEIMU Ribosome biogenesis regulatory protein OS=Leishmania mexicana (strain MHOM/GT/2001/U1103) OX=929439 GN=LMXM_29_0620 PE=3 SV=1
NaN	NaN	NaN	NaN	0	1.3041	2.2945	0.477507		1	1	1	5	5	5	23.867	1.05807	0.114268	29.9495	E9B0J8	E9B0J8	tr|E9B0J8|E9B0J8_LEIMU GrpE protein homolog OS=Leishmania mexicana (strain MHOM/GT/2001/U1103) OX=929439 GN=LMXM_29_0730 PE=3 SV=1
0	2.45431	1.28894	1.12957	NaN	NaN	NaN	NaN		1	1	1	6	6	6	19.517	1.08315	0.110534	24.0726	O46368;O43939;E9B0L5;E9B0L4	O46368;O43939;E9B0L5;E9B0L4	tr|O46368|O46368_LEIME Surface protein amastin OS=Leishmania mexicana OX=5665 PE=4 SV=1;tr|O43939|O43939_LEIAM Surface protein amastin OS=Leishmania amazonensis OX=5659 PE=4 SV=1;tr|E9B0L5|E9B0L5_LEIMU Putative surface protein amastin OS=Leishmania mexican
0	2.53407	2.26014	0.90744	0	2.59639	2.419	0.511623	+	12	12	12	22.5	22.5	22.5	70.866	2.27427	0.0205928	810.866	E9B125;E9B121;E9B119;E9B120	E9B125;E9B121;E9B119;E9B120	tr|E9B125|E9B125_LEIMU Putative heat shock 70-related protein 1, mitochondrial OS=Leishmania mexicana (strain MHOM/GT/2001/U1103) OX=929439 GN=LMXM_29_2550 PE=3 SV=1;tr|E9B121|E9B121_LEIMU Putative heat shock 70-related protein 1, mitochondrial OS=Leishman
0	3.67042	3.10385	1.80591	0	4.08413	3.5974	1.09728	+	11	11	11	35.2	35.2	35.2	39.123	1.90186	0.0304068	972.075	E9B170;Q27890;A0A1L6CBU2;A0A0R6HXP6	E9B170;Q27890;A0A1L6CBU2;A0A0R6HXP6	tr|E9B170|E9B170_LEIMU Glyceraldehyde-3-phosphate dehydrogenase OS=Leishmania mexicana (strain MHOM/GT/2001/U1103) OX=929439 GN=LMXM_29_2980 PE=3 SV=1;sp|Q27890|G3PG_LEIME Glyceraldehyde-3-phosphate dehydrogenase, glycosomal OS=Leishmania mexicana OX=5665
0	1.45553	0.455531	-0.00561177	NaN	NaN	NaN	NaN	+	2	2	2	4	4	4	60.577	1.86684	0.0307167	36.3414	E9B178	E9B178	tr|E9B178|E9B178_LEIMU Eukaryotic translation initiation factor 3 subunit 7-like protein OS=Leishmania mexicana (strain MHOM/GT/2001/U1103) OX=929439 GN=LMXM_29_3040 PE=3 SV=1
0	1.66416	1.30402	0.617055	NaN	NaN	NaN	NaN		1	1	1	3	3	3	45.766	1.25317	0.0862755	24.7045	E9B193	E9B193	tr|E9B193|E9B193_LEIMU 3-hydroxy-3-methylglutaryl coenzyme A reductase OS=Leishmania mexicana (strain MHOM/GT/2001/U1103) OX=929439 GN=LMXM_29_3190 PE=3 SV=1
0	2.8032	2.2736	0.916775	0	3.63337	3.28142	1.73719	+	7	7	7	20.7	20.7	20.7	43.128	1.79659	0.0337627	691.215	E9B1C6	E9B1C6	tr|E9B1C6|E9B1C6_LEIMU S-adenosylmethionine synthase OS=Leishmania mexicana (strain MHOM/GT/2001/U1103) OX=929439 GN=LMXM_29_3500 PE=3 SV=1
0	5.20676	4.86376	0.0974394	NaN	NaN	NaN	NaN		1	1	1	6.6	6.6	6.6	19.986	0.798758	0.172654	25.5295	E9B1D4	E9B1D4	tr|E9B1D4|E9B1D4_LEIMU Putative ATP synthase, epsilon chain OS=Leishmania mexicana (strain MHOM/GT/2001/U1103) OX=929439 GN=LMXM_29_3600 PE=3 SV=1
0	1.67493	1.1986	1.5164	0	0.593664	0.630017	0.663208	+	4	4	4	12	12	12	24.029	4.26575	0.00460963	255.878	E9B668;E9B1D9	E9B668;E9B1D9	tr|E9B668|E9B668_LEIMU Ribosomal protein L15 OS=Leishmania mexicana (strain MHOM/GT/2001/U1103) OX=929439 GN=LMXM_34_1910 PE=3 SV=1;tr|E9B1D9|E9B1D9_LEIMU Ribosomal protein L15 OS=Leishmania mexicana (strain MHOM/GT/2001/U1103) OX=929439 GN=LMXM_29_3650 PE
0	3.46873	3.1945	1.9069	0	4.02493	2.19378	0.161696	+	3	3	3	27.6	27.6	27.6	10.627	1.73819	0.0367619	102.651	E9B1E7;E9B1E6	E9B1E7;E9B1E6	tr|E9B1E7|E9B1E7_LEIMU Putative 60S acidic ribosomal protein P2 OS=Leishmania mexicana (strain MHOM/GT/2001/U1103) OX=929439 GN=LMXM_29_3730 PE=3 SV=1;tr|E9B1E6|E9B1E6_LEIMU Putative 60S acidic ribosomal protein P2 OS=Leishmania mexicana (strain MHOM/GT/20
0	2.7723	2.84747	0.267504	0	3.61593	3.79088	0.132953	+	4	4	4	22.1	22.1	22.1	28.493	1.56821	0.048878	99.6263	E9B1Q4	E9B1Q4	tr|E9B1Q4|E9B1Q4_LEIMU Biotin/lipoate protein ligase-like protein OS=Leishmania mexicana (strain MHOM/GT/2001/U1103) OX=929439 GN=LMXM_30_1070 PE=4 SV=1
0	2.44907	1.74467	0.538413	0	2.52421	2.34851	0.698825	+	9	9	9	12.8	12.8	12.8	83.722	2.16279	0.0218382	440.636	E9B1S0	E9B1S0	tr|E9B1S0|E9B1S0_LEIMU Putative vacuolar-type proton translocating pyrophosphatase 1 OS=Leishmania mexicana (strain MHOM/GT/2001/U1103) OX=929439 GN=LMXM_30_1220 PE=3 SV=1
0	3.34096	2.77504	1.07541	0	2.93803	2.21743	-0.245159		2	2	2	7	7	7	47.095	1.43974	0.0617595	54.1926	E9B1W4;E9B1W3	E9B1W4;E9B1W3	tr|E9B1W4|E9B1W4_LEIMU Thiolase protein-like protein OS=Leishmania mexicana (strain MHOM/GT/2001/U1103) OX=929439 GN=LMXM_30_1640 PE=3 SV=1;tr|E9B1W3|E9B1W3_LEIMU Putative 3-ketoacyl-CoA thiolase-like protein OS=Leishmania mexicana (strain MHOM/GT/2001/U11
0	2.36626	2.35934	-0.213517	0	3.35642	2.98552	0.10685	+	1	1	1	4.4	4.4	4.4	37.516	1.9675	0.0278846	27.3428	E9B1Y8;E9B201;E9B3Z8	E9B1Y8;E9B201;E9B3Z8	tr|E9B1Y8|E9B1Y8_LEIMU Peptidase m20/m25/m40 family-like protein (Fragment) OS=Leishmania mexicana (strain MHOM/GT/2001/U1103) OX=929439 GN=LMXM_30_1890 PE=4 SV=1;tr|E9B201|E9B201_LEIMU Succinyl-diaminopimelate desuccinylase-like protein OS=Leishmania mexi
0	0.102614	0.149016	-0.623074	0	-0.0984993	-0.042157	-1.03816	+	56	56	56	29.9	29.9	29.9	241.28	5.11495	0.00129092	8834.11	E9B297	E9B297	tr|E9B297|E9B297_LEIMU Putative acetyl-CoA carboxylase OS=Leishmania mexicana (strain MHOM/GT/2001/U1103) OX=929439 GN=LMXM_30_2970 PE=4 SV=1
0	0.245518	0.368719	-0.815399	0	0.0849321	-0.0921617	-0.623577	+	20	20	20	33	33	33	75.698	5.10409	0.00129092	3149.02	E9B2B3	E9B2B3	tr|E9B2B3|E9B2B3_LEIMU Methylcrotonoyl-coa carboxylase biotinylated subunitprotein-like protein OS=Leishmania mexicana (strain MHOM/GT/2001/U1103) OX=929439 GN=LMXM_30_3130 PE=4 SV=1
0	2.30813	2.31346	-0.0143147	0	1.85474	1.50081	0.333653	+	12	12	12	21.7	21.7	21.7	67.786	2.39993	0.0205928	746.957	E9B2G1	E9B2G1	tr|E9B2G1|E9B2G1_LEIMU Putative ATP-dependent RNA helicase OS=Leishmania mexicana (strain MHOM/GT/2001/U1103) OX=929439 GN=LMXM_31_0400 PE=3 SV=1
0	3.05509	2.59411	0.426634	0	3.11476	2.88067	0.927281	+	6	6	6	28.4	28.4	28.4	28.634	1.8695	0.0307167	728.632	E9B2G6;O43992;E9ARV7	E9B2G6;O43992;E9ARV7	tr|E9B2G6|E9B2G6_LEIMU 40S ribosomal protein S2 OS=Leishmania mexicana (strain MHOM/GT/2001/U1103) OX=929439 GN=LMXM_31_0450 PE=3 SV=1;sp|O43992|RS2_LEIAM 40S ribosomal protein S2 OS=Leishmania amazonensis OX=5659 PE=3 SV=1;tr|E9ARV7|E9ARV7_LEIMU 40S ribos
0	3.34518	2.8666	0.777426	0	2.88675	2.66671	1.28869	+	7	7	7	33.2	33.2	33.2	25.249	2.12519	0.0229595	1288.34	E9B2J9	E9B2J9	tr|E9B2J9|E9B2J9_LEIMU Putative RNA binding protein OS=Leishmania mexicana (strain MHOM/GT/2001/U1103) OX=929439 GN=LMXM_31_0750 PE=4 SV=1
NaN	NaN	NaN	NaN	0	1.31423	0.931357	-0.221611		2	2	2	4.6	4.6	4.6	56.745	1.23667	0.0864712	79.0409	E9B2K8	E9B2K8	tr|E9B2K8|E9B2K8_LEIMU Uncharacterized protein OS=Leishmania mexicana (strain MHOM/GT/2001/U1103) OX=929439 GN=LMXM_31_0840 PE=4 SV=1
0	2.36839	1.96443	1.36245	0	2.18249	1.52822	1.24817	+	5	5	5	29.1	29.1	29.1	20.779	1.77002	0.0347813	500.339	E9B5U1;E9B2L2	E9B5U1;E9B2L2	tr|E9B5U1|E9B5U1_LEIMU 60S ribosomal protein L18a OS=Leishmania mexicana (strain MHOM/GT/2001/U1103) OX=929439 GN=LMXM_34_0600 PE=3 SV=1;tr|E9B2L2|E9B2L2_LEIMU 60S ribosomal protein L18a OS=Leishmania mexicana (strain MHOM/GT/2001/U1103) OX=929439 GN=LMXM_
0	1.33753	0.918029	-0.669451	0	1.66769	1.92095	0.351129	+	2	2	2	4.5	4.5	4.5	59.3	2.58593	0.0205928	44.8978	E9B2M5	E9B2M5	tr|E9B2M5|E9B2M5_LEIMU Chaperonin containing t-complex protein,putative OS=Leishmania mexicana (strain MHOM/GT/2001/U1103) OX=929439 GN=LMXM_31_1000 PE=3 SV=1
0	3.15717	1.66187	0.693859	0	1.77673	1.77932	-1.43716		1	1	1	6	6	6	26.197	1.39377	0.0669814	73.3257	E9B2Z9	E9B2Z9	tr|E9B2Z9|E9B2Z9_LEIMU Uncharacterized protein OS=Leishmania mexicana (strain MHOM/GT/2001/U1103) OX=929439 GN=LMXM_31_2180 PE=4 SV=1
0	1.81297	1.26874	0.573422	0	1.70643	0.902373	1.80885	+	2	2	2	14.9	14.9	14.9	15.43	3.04113	0.0205928	95.8699	E9B350;E9B348	E9B350;E9B348	tr|E9B350|E9B350_LEIMU Putative ribosomal protein L27 OS=Leishmania mexicana (strain MHOM/GT/2001/U1103) OX=929439 GN=LMXM_31_2710 PE=4 SV=1;tr|E9B348|E9B348_LEIMU Putative ribosomal protein L27 OS=Leishmania mexicana (strain MHOM/GT/2001/U1103) OX=929439
0	2.62474	0.584355	-0.541151	0	2.81257	1.93663	0.201475	+	4	4	4	6.5	6.5	6.5	96.957	1.68006	0.0408196	175.096	E9B384	E9B384	tr|E9B384|E9B384_LEIMU Uncharacterized protein OS=Leishmania mexicana (strain MHOM/GT/2001/U1103) OX=929439 GN=LMXM_31_3010 PE=4 SV=1
0	2.1514	1.32731	1.09636	0	0.732075	1.59916	1.09063	+	6	6	6	19.6	19.6	19.6	47.543	2.99001	0.0205928	353.005	E9B578;E9B396	E9B578;E9B396	tr|E9B578|E9B578_LEIMU Putative ribosomal protein L3 OS=Leishmania mexicana (strain MHOM/GT/2001/U1103) OX=929439 GN=LMXM_33_2870 PE=3 SV=1;tr|E9B396|E9B396_LEIMU Putative ribosomal protein L3 OS=Leishmania mexicana (strain MHOM/GT/2001/U1103) OX=929439 GN
0	0.747443	0.393014	-1.30277	NaN	NaN	NaN	NaN		1	1	1	3.3	3.3	3.3	50.849	1.23905	0.0863788	764.635	E9B397	E9B397	tr|E9B397|E9B397_LEIMU Pyrroline-5-carboxylate synthetase-like protein OS=Leishmania mexicana (strain MHOM/GT/2001/U1103) OX=929439 GN=LMXM_31_3140 PE=3 SV=1
0	3.14469	2.75733	0.971708	0	1.86288	2.00441	-0.789784	+	10	10	10	22.5	22.5	22.5	59.189	2.01974	0.0253819	339.977	E9B3B0	E9B3B0	tr|E9B3B0|E9B3B0_LEIMU Putative chaperonin alpha subunit OS=Leishmania mexicana (strain MHOM/GT/2001/U1103) OX=929439 GN=LMXM_31_3270 PE=3 SV=1
0	3.21711	3.18909	1.99698	NaN	NaN	NaN	NaN		3	3	3	8.8	8.8	8.8	50.487	1.07724	0.110741	123.357	E9B3B4	E9B3B4	tr|E9B3B4|E9B3B4_LEIMU Dihydrolipoyl dehydrogenase OS=Leishmania mexicana (strain MHOM/GT/2001/U1103) OX=929439 GN=LMXM_31_3310 PE=3 SV=1
0	1.93059	1.76896	-0.730672	0	0.281147	1.58763	-1.63647	+	1	1	1	4.2	4.2	4.2	28.272	1.73278	0.0367879	92.0024	E9B3G8	E9B3G8	tr|E9B3G8|E9B3G8_LEIMU Putative 60S ribosomal protein L2 OS=Leishmania mexicana (strain MHOM/GT/2001/U1103) OX=929439 GN=LMXM_31_3900 PE=4 SV=1
0	2.3639	1.96239	0.288877	0	2.67572	2.35961	0.656005	+	17	17	17	27	27	27	80.572	2.36562	0.0205928	3151.77	E9B3L2;P27741	E9B3L2;P27741	tr|E9B3L2|E9B3L2_LEIMU Heat shock protein 83-1 OS=Leishmania mexicana (strain MHOM/GT/2001/U1103) OX=929439 GN=LMXM_32_0312 PE=3 SV=1;sp|P27741|HSP83_LEIAM Heat shock protein 83 OS=Leishmania amazonensis OX=5659 GN=HSP83 PE=3 SV=1
NaN	NaN	NaN	NaN	0	3.15844	3.37459	1.6861		1	1	1	10.4	10.4	10.4	14.22	1.02462	0.120323	23.8884	E9B3P3	E9B3P3	tr|E9B3P3|E9B3P3_LEIMU Uncharacterized protein OS=Leishmania mexicana (strain MHOM/GT/2001/U1103) OX=929439 GN=LMXM_32_0610 PE=4 SV=1
0	1.70701	1.5439	0.398595	NaN	NaN	NaN	NaN		2	2	2	4.3	4.3	4.3	46.123	1.20593	0.0920077	41.67	E9B3W9	E9B3W9	tr|E9B3W9|E9B3W9_LEIMU Cysteine conjugate beta-lyase,aminotransferase-like protein OS=Leishmania mexicana (strain MHOM/GT/2001/U1103) OX=929439 GN=LMXM_32_1330 PE=4 SV=1
0	2.48576	1.54062	2.14604	NaN	NaN	NaN	NaN		1	1	1	3.5	3.5	3.5	28.224	1.17529	0.0962228	30.1222	E9B400	E9B400	tr|E9B400|E9B400_LEIMU Peptidyl-prolyl cis-trans isomerase OS=Leishmania mexicana (strain MHOM/GT/2001/U1103) OX=929439 GN=LMXM_32_1630 PE=3 SV=1
0	3.93441	2.59406	1.27521	NaN	NaN	NaN	NaN		1	1	1	0.8	0.8	0.8	106.18	0.835318	0.159735	60.1264	E9B452	E9B452	tr|E9B452|E9B452_LEIMU Kinesin-like protein OS=Leishmania mexicana (strain MHOM/GT/2001/U1103) OX=929439 GN=LMXM_32_2140 PE=3 SV=1
0	1.32422	1.33009	1.07494	NaN	NaN	NaN	NaN		1	1	1	21.7	21.7	21.7	83.318	1.3431	0.0727852	49.7908	E9B466	E9B466	tr|E9B466|E9B466_LEIMU Uncharacterized protein OS=Leishmania mexicana (strain MHOM/GT/2001/U1103) OX=929439 GN=LMXM_32_2270 PE=4 SV=1
0	2.39891	3.46406	-0.793249	0	1.70431	1.33662	0.2605	+	3	3	3	6.6	6.6	6.6	72.111	1.96226	0.0278846	100.204	E9B478	E9B478	tr|E9B478|E9B478_LEIMU Putative heat shock protein OS=Leishmania mexicana (strain MHOM/GT/2001/U1103) OX=929439 GN=LMXM_32_2390 PE=3 SV=1
0	1.89475	1.47078	0.0348871	0	1.86596	2.66143	-0.371328	+	2	2	2	5.4	5.4	5.4	56.275	2.17144	0.0218382	116.343	E9B483	E9B483	tr|E9B483|E9B483_LEIMU Uncharacterized protein OS=Leishmania mexicana (strain MHOM/GT/2001/U1103) OX=929439 GN=LMXM_32_2440 PE=4 SV=1
0	-0.138299	0.705789	-0.713505	NaN	NaN	NaN	NaN		1	1	1	2.6	2.6	2.6	56.957	1.29795	0.0796328	30.1189	E9B493	E9B493	tr|E9B493|E9B493_LEIMU Putative carboxypeptidase OS=Leishmania mexicana (strain MHOM/GT/2001/U1103) OX=929439 GN=LMXM_32_2540 PE=4 SV=1
0	1.63286	0.765389	-0.841689	0	2.31045	0.967801	-0.0175018	+	4	4	4	14.4	14.4	14.4	33.496	2.26389	0.0205928	99.7655	E9B4G7	E9B4G7	tr|E9B4G7|E9B4G7_LEIMU Uncharacterized protein OS=Leishmania mexicana (strain MHOM/GT/2001/U1103) OX=929439 GN=LMXM_33_0010 PE=4 SV=1
0	2.53407	2.91458	0.717235	0	1.3724	0.543535	-1.12829	+	2	2	2	12	12	12	33.738	1.73972	0.0367619	60.7957	E9B4I1;A7UFJ3	E9B4I1;A7UFJ3	tr|E9B4I1|E9B4I1_LEIMU Malate dehydrogenase OS=Leishmania mexicana (strain MHOM/GT/2001/U1103) OX=929439 GN=LMXM_33_0140 PE=3 SV=1;tr|A7UFJ3|A7UFJ3_LEIAM Malate dehydrogenase (Fragment) OS=Leishmania amazonensis OX=5659 GN=MDH PE=3 SV=1
0	3.43816	2.25489	0.417327	0	5.69118	3.44178	1.87434		4	4	4	20.1	20.1	20.1	26.076	1.17002	0.0969867	266.747	E9B4Q3;E9B4Q5;E9ASR3;E9AQI6	E9B4Q3;E9B4Q5;E9ASR3	tr|E9B4Q3|E9B4Q3_LEIMU Elongation factor 1-beta OS=Leishmania mexicana (strain MHOM/GT/2001/U1103) OX=929439 GN=LMXM_33_0820 PE=3 SV=1;tr|E9B4Q5|E9B4Q5_LEIMU Putative translation elongation factor 1-beta OS=Leishmania mexicana (strain MHOM/GT/2001/U1103) O
NaN	NaN	NaN	NaN	0	2.79434	2.39406	-0.978674		1	1	1	5	5	5	27.139	0.908905	0.142008	24.0588	E9B4S6	E9B4S6	tr|E9B4S6|E9B4S6_LEIMU Putative uracil phosphoribosyltransferase OS=Leishmania mexicana (strain MHOM/GT/2001/U1103) OX=929439 GN=LMXM_33_1040 PE=4 SV=1
0	2.43125	2.29508	NaN	0	2.06967	1.96595	-0.148129	+	1	1	1	8.8	8.8	8.8	17.552	2.07862	0.0238404	38.577	E9B4W5;E9B4W6	E9B4W5;E9B4W6	tr|E9B4W5|E9B4W5_LEIMU D-isomer specific 2-hydroxyacid dehydrogenase-like protein OS=Leishmania mexicana (strain MHOM/GT/2001/U1103) OX=929439 GN=LMXM_33_1410 PE=4 SV=1;tr|E9B4W6|E9B4W6_LEIMU D-isomer specific 2-hydroxyacid dehydrogenase-like protein OS=Le
NaN	NaN	NaN	NaN	0	3.229	2.99749	1.92907		2	2	2	15.9	15.9	15.9	14.324	1.0781	0.110741	114.175	E9B4X7	E9B4X7	tr|E9B4X7|E9B4X7_LEIMU Uncharacterized protein OS=Leishmania mexicana (strain MHOM/GT/2001/U1103) OX=929439 GN=LMXM_33_1520 PE=4 SV=1
0	1.97441	1.65618	1.38165	0	0.785363	1.15362	-0.00483366	+	3	3	3	4.5	4.5	4.5	98.674	3.3874	0.0199056	115.704	E9B520	E9B520	tr|E9B520|E9B520_LEIMU Putative asparaginyl-tRNA synthetase OS=Leishmania mexicana (strain MHOM/GT/2001/U1103) OX=929439 GN=LMXM_33_2340 PE=4 SV=1
0	1.78088	1.42365	1.28797	0	1.60232	2.00064	1.15844	+	5	5	5	31.7	31.7	31.7	22.572	2.32434	0.0205928	309.008	E9B549	E9B549	tr|E9B549|E9B549_LEIMU Uncharacterized protein OS=Leishmania mexicana (strain MHOM/GT/2001/U1103) OX=929439 GN=LMXM_33_2580 PE=4 SV=1
0	2.34111	2.09822	0.349509	0	2.65628	2.2365	1.43256	+	2	2	2	5.8	5.8	5.8	53.717	2.42159	0.0205928	43.7097	E9B552	E9B552	tr|E9B552|E9B552_LEIMU RuvB-like helicase OS=Leishmania mexicana (strain MHOM/GT/2001/U1103) OX=929439 GN=LMXM_33_2610 PE=3 SV=1
0	2.65432	2.45716	1.00814	NaN	NaN	NaN	NaN		2	2	2	3.1	3.1	3.1	71.735	1.07339	0.110864	31.5626	E9B573	E9B573	tr|E9B573|E9B573_LEIMU Regulatory subunit of protein kinase a-like protein OS=Leishmania mexicana (strain MHOM/GT/2001/U1103) OX=929439 GN=LMXM_33_2820 PE=4 SV=1
NaN	NaN	NaN	NaN	0	2.25087	1.35949	-0.0300908		1	1	1	8.7	8.7	8.7	12.188	1.02153	0.120323	29.5271	E9B5J6	E9B5J6	tr|E9B5J6|E9B5J6_LEIMU Uncharacterized protein OS=Leishmania mexicana (strain MHOM/GT/2001/U1103) OX=929439 GN=LMXM_33_4010 PE=4 SV=1
NaN	NaN	NaN	NaN	0	2.73189	2.5679	1.40261		2	2	2	5.4	5.4	5.4	54.02	1.10362	0.106281	34.3608	E9B5P1;E9B5P0;Q27686	E9B5P1;E9B5P0;Q27686	tr|E9B5P1|E9B5P1_LEIMU Pyruvate kinase OS=Leishmania mexicana (strain MHOM/GT/2001/U1103) OX=929439 GN=LMXM_34_0030 PE=3 SV=1;tr|E9B5P0|E9B5P0_LEIMU Pyruvate kinase (Fragment) OS=Leishmania mexicana (strain MHOM/GT/2001/U1103) OX=929439 GN=LMXM_34_0020 PE=
0	1.41945	0.016668	-1.90736	NaN	NaN	NaN	NaN		1	1	1	7.4	7.4	7.4	24.239	0.98006	0.127134	124.142	E9B5P8	E9B5P8	tr|E9B5P8|E9B5P8_LEIMU Uncharacterized protein OS=Leishmania mexicana (strain MHOM/GT/2001/U1103) OX=929439 GN=LMXM_34_0100 PE=4 SV=1
0	3.04378	2.64505	0.944681	0	1.1253	1.83623	0.326152	+	3	3	3	38.5	38.5	38.5	11.382	2.51496	0.0205928	111.383	E9B5R2	E9B5R2	tr|E9B5R2|E9B5R2_LEIMU 60S ribosomal protein L30 OS=Leishmania mexicana (strain MHOM/GT/2001/U1103) OX=929439 GN=LMXM_34_0240 PE=4 SV=1
0	0.672771	0.676834	-1.9717	0	2.72807	1.4996	0.534916		4	4	4	12.6	12.6	12.6	46.365	1.16436	0.0978465	153.553	E9B5S5	E9B5S5	tr|E9B5S5|E9B5S5_LEIMU Putative ATP-dependent DEAD-box RNA helicase OS=Leishmania mexicana (strain MHOM/GT/2001/U1103) OX=929439 GN=LMXM_34_0370 PE=3 SV=1
NaN	NaN	NaN	NaN	0	2.50622	2.10712	-0.227733		1	1	1	2.4	2.4	2.4	46.202	0.985413	0.126843	26.9781	Q71PB4;E9B5W2	Q71PB4;E9B5W2	tr|Q71PB4|Q71PB4_LEIME Broad specificity aminotransferase (Fragment) OS=Leishmania mexicana OX=5665 PE=1 SV=1;tr|E9B5W2|E9B5W2_LEIMU Putative aspartate aminotransferase OS=Leishmania mexicana (strain MHOM/GT/2001/U1103) OX=929439 GN=LMXM_34_0820 PE=4 SV=1
0	3.465	2.40964	1.1952	NaN	NaN	NaN	NaN		2	2	2	5.6	5.6	5.6	39.933	0.918743	0.140395	38.4418	E9B5Y1	E9B5Y1	tr|E9B5Y1|E9B5Y1_LEIMU Putative casein kinase OS=Leishmania mexicana (strain MHOM/GT/2001/U1103) OX=929439 GN=LMXM_34_1010 PE=3 SV=1
NaN	NaN	NaN	NaN	0	2.86096	2.09079	0.0640405		1	1	1	1	1	1	123.03	0.936665	0.136118	18.9474	E9B5Z7	E9B5Z7	tr|E9B5Z7|E9B5Z7_LEIMU Putative NADH-dependent fumarate reductase OS=Leishmania mexicana (strain MHOM/GT/2001/U1103) OX=929439 GN=LMXM_34_1180 PE=4 SV=1
0	0.715653	1.09683	-0.0953252	0	2.88262	2.59482	2.30971	+	4	4	4	10.2	10.2	10.2	54.641	3.20749	0.0205928	200.877	E9B617	E9B617	tr|E9B617|E9B617_LEIMU Mitochondrial processing peptidase, beta subunit,putative,metallo-peptidase, Clan ME, Family M16 OS=Leishmania mexicana (strain MHOM/GT/2001/U1103) OX=929439 GN=LMXM_34_1380 PE=4 SV=1
0	2.73938	2.76523	1.05607	0	2.21014	2.02115	0.515226	+	5	5	5	18	18	18	34.029	2.49601	0.0205928	1107.84	E9B665	E9B665	tr|E9B665|E9B665_LEIMU Putative 60S ribosomal protein L5 OS=Leishmania mexicana (strain MHOM/GT/2001/U1103) OX=929439 GN=LMXM_34_1880 PE=3 SV=1
0	1.61012	1.32855	1.48604	0	1.02576	1.40434	0.585606	+	5	5	5	26.3	26.3	26.3	15.336	1.77047	0.0347813	351.367	E9B683;E9AVG8	E9B683;E9AVG8	tr|E9B683|E9B683_LEIMU 60S ribosomal protein L32 OS=Leishmania mexicana (strain MHOM/GT/2001/U1103) OX=929439 GN=LMXM_34_2050 PE=4 SV=1;tr|E9AVG8|E9AVG8_LEIMU 60S ribosomal protein L32 OS=Leishmania mexicana (strain MHOM/GT/2001/U1103) OX=929439 GN=LMXM_21
0	3.14441	2.32673	1.7619	0	2.11595	1.33505	0.0234857	+	5	5	5	26.3	26.3	26.3	30.286	2.41715	0.0205928	314.741	E9B699	E9B699	tr|E9B699|E9B699_LEIMU Putative RNA-binding protein OS=Leishmania mexicana (strain MHOM/GT/2001/U1103) OX=929439 GN=LMXM_34_2200 PE=4 SV=1
0	5.40141	3.97628	2.4053	0	4.1117	3.28356	1.30809	+	4	4	4	35.9	35.9	35.9	11.22	1.57156	0.0487611	435.038	Q9GU60;E9B6A2;E9B6A1;E9B6A0	Q9GU60;E9B6A2;E9B6A1;E9B6A0	tr|Q9GU60|Q9GU60_LEIAM Kinetoplast membrane protein 11 OS=Leishmania amazonensis OX=5659 GN=Kmp-11 PE=2 SV=1;tr|E9B6A2|E9B6A2_LEIMU Kinetoplastid membrane protein-11 OS=Leishmania mexicana (strain MHOM/GT/2001/U1103) OX=929439 GN=LMXM_34_2221 PE=4 SV=1;tr|
0	3.13027	3.24543	1.24783	0	2.91044	2.85871	0.207269	+	6	6	6	8.3	8.3	8.3	100.88	2.0616	0.0243853	424.616	E9B6I9	E9B6I9	tr|E9B6I9|E9B6I9_LEIMU Putative ATP-dependent RNA helicase OS=Leishmania mexicana (strain MHOM/GT/2001/U1103) OX=929439 GN=LMXM_34_3100 PE=4 SV=1
0	2.98544	2.72119	1.10445	0	0.956054	1.63761	-0.19157	+	5	5	5	17.3	17.3	17.3	44.446	2.52153	0.0205928	301.948	E9B6K2	E9B6K2	tr|E9B6K2|E9B6K2_LEIMU Putative cystathione gamma lyase OS=Leishmania mexicana (strain MHOM/GT/2001/U1103) OX=929439 GN=LMXM_34_3230 PE=3 SV=1
0	1.60909	1.37191	-0.126581	0	0.953552	1.16179	-0.362644	+	3	3	3	11.1	11.1	11.1	24.88	2.75554	0.0205928	91.6416	E9B6P8	E9B6P8	tr|E9B6P8|E9B6P8_LEIMU Putative Gim5A protein (Glycosomal membrane protein) OS=Leishmania mexicana (strain MHOM/GT/2001/U1103) OX=929439 GN=LMXM_34_3700 PE=4 SV=1
0	2.64695	1.99461	1.09738	0	2.22912	1.55896	0.590578	+	4	4	4	29	29	29	16.07	2.51594	0.0205928	406.355	E9B6Q4	E9B6Q4	tr|E9B6Q4|E9B6Q4_LEIMU Putative 60S ribosomal protein L27A/L29 OS=Leishmania mexicana (strain MHOM/GT/2001/U1103) OX=929439 GN=LMXM_34_3760 PE=3 SV=1
0	2.25292	1.60335	0.615856	0	1.64111	1.29619	-0.138038	+	5	5	5	51.1	51.1	51.1	14.956	1.80512	0.0336102	483.698	E9B6Q7	E9B6Q7	tr|E9B6Q7|E9B6Q7_LEIMU Putative 60S ribosomal protein L23 OS=Leishmania mexicana (strain MHOM/GT/2001/U1103) OX=929439 GN=LMXM_34_3790 PE=3 SV=1
0	3.15181	2.82676	0.659339	0	2.3281	2.19213	0.798268	+	4	4	4	10.2	10.2	10.2	61.731	2.32587	0.0205928	200.043	E9B6R4	E9B6R4	tr|E9B6R4|E9B6R4_LEIMU T-complex protein 1 subunit eta OS=Leishmania mexicana (strain MHOM/GT/2001/U1103) OX=929439 GN=LMXM_34_3860 PE=3 SV=1
0	1.74179	0.389916	0.599322	0	1.22713	0.649607	-0.0317754	+	4	4	4	7.6	7.6	7.6	65.219	2.02263	0.0253819	67.0494	E9B6U3	E9B6U3	tr|E9B6U3|E9B6U3_LEIMU Polyadenylate-binding protein OS=Leishmania mexicana (strain MHOM/GT/2001/U1103) OX=929439 GN=LMXM_34_4130 PE=3 SV=1
0	2.81449	2.4059	1.48496	0	3.47719	2.8781	-0.241464	+	3	3	3	15.8	15.8	15.8	21.837	1.68933	0.0404227	405.894	E9B6X6	E9B6X6	tr|E9B6X6|E9B6X6_LEIMU Uncharacterized protein OS=Leishmania mexicana (strain MHOM/GT/2001/U1103) OX=929439 GN=LMXM_34_4470 PE=4 SV=1
0	1.90784	1.28776	1.06891	NaN	NaN	NaN	NaN		1	1	1	14	14	14	11.58	1.24101	0.0863788	27.7628	E9B701	E9B701	tr|E9B701|E9B701_LEIMU Glycine cleavage system H protein OS=Leishmania mexicana (strain MHOM/GT/2001/U1103) OX=929439 GN=LMXM_34_4720 PE=3 SV=1
0	2.47368	0.926298	0.955518	NaN	NaN	NaN	NaN		2	2	2	8.3	8.3	8.3	38.608	1.01442	0.121813	58.7119	E9B714	E9B714	tr|E9B714|E9B714_LEIMU Uncharacterized protein OS=Leishmania mexicana (strain MHOM/GT/2001/U1103) OX=929439 GN=LMXM_34_4860 PE=4 SV=1
NaN	NaN	NaN	NaN	0	2.45615	1.95508	-0.56773		1	1	1	2.8	2.8	2.8	62.989	0.967608	0.129445	29.2259	E9B730	E9B730	tr|E9B730|E9B730_LEIMU Polyadenylate-binding protein OS=Leishmania mexicana (strain MHOM/GT/2001/U1103) OX=929439 GN=LMXM_34_5040 PE=3 SV=1
0	3.19738	2.87201	0.227617	NaN	NaN	NaN	NaN		4	1	1	38.9	12.2	12.2	10.059	0.924957	0.139356	60.8189	Q25224	Q25224	tr|Q25224|Q25224_LEIAM Elongation factor-1 (Fragment) OS=Leishmania amazonensis OX=5659 GN=EF-1 PE=4 SV=1
