# Supplementary material for: A BONCAT-iTRAQ method enables temporally resolved quantitative profiling of newly synthesised proteins in Leishmania mexicana parasites during starvation
Source: PLoS Negl Trop Dis. 2019 Dec 19;13(12):e0007651. doi: 10.1371/journal.pntd.0007651 (PMC6939940; doi:10.1371/journal.pntd.0007651)
Supplement: S3 Table — The complete list of proteins identified in two replicate iTRAQ 3-plex labelling experiments along with the corrected reported intensities of the three iTRAQ channels for each protein in the two experiments following MaxQuant-Perseus database search and data processing. The corrected reporter intensities of each iTRAQ channel is presented as a fold change (FC) in log2 scale from the non-starved AHA-treated control 114 channel. The symbol NaN indicates a non-valid value resulting from missing reporter ion signals. T-test significant (p ≤ 0.05) entries are indicated with a + sign and only those proteins that are both significant and with 2 or more identified unique peptides were used for subsequent bioinformatic analysis. (XLSX) [file pntd.0007651.s005.xlsx]

## Sheet: Sheet1
Replicate-1			Replicate-2			1 hour starvation			2 hour starvation
log2 FC iTRAQ channel-114	log2 FC iTRAQ channel-116	log2 FC iTRAQ channel-117	log2 FC iTRAQ channel-114	log2 FC iTRAQ channel-116	log2 FC iTRAQ channel-117	Significant	#NAME?	Difference	Significant	#NAME?	Difference	Protein IDs	Majority protein IDs	Fasta headers	Peptides	Razor + unique peptides	Unique peptides	Sequence coverage [%]	Unique + razor sequence coverage [%]	Unique sequence coverage [%]	Mol. weight [kDa]
0	1.75718	0.186829	0	1.7409	0.419725	+	4.6644	1.74904	+	0.916486	0.303277	E9B297	E9B297	tr|E9B297|E9B297_LEIMU Putative acetyl-CoA carboxylase OS=Leishmania mexicana (strain MHOM/GT/2001/U1103) OX=929439 GN=LMXM_30_2970 PE=4 SV=1	59	59	59	32.2	32.2	32.2	241.28
0	2.2347	2.07262	0	2.33659	2.06284	+	3.30417	2.28564	+	5.25198	2.06773	E9ASD6	E9ASD6	tr|E9ASD6|E9ASD6_LEIMU Elongation factor 2 OS=Leishmania mexicana (strain MHOM/GT/2001/U1103) OX=929439 GN=LMXM_36_0180 PE=4 SV=1	42	42	42	56.3	56.3	56.3	94.056
0	2.15127	1.93044	0	2.2141	1.89977	+	3.68386	2.18269	+	4.19307	1.9151	E9B121;E9B125;E9B119;E9B120	E9B121;E9B125;E9B119	tr|E9B121|E9B121_LEIMU Putative heat shock 70-related protein 1, mitochondrial OS=Leishmania mexicana (strain MHOM/GT/2001/U1103) OX=929439 GN=LMXM_29_2490 PE=3 SV=1;tr|E9B125|E9B125_LEIMU Putative heat shock 70-related protein 1, mitochondrial OS=Leishman	30	29	29	49.8	48.8	48.8	72.521
0	1.5218	1.18953	0	1.49893	0.962342	+	4.24173	1.51036	+	1.96004	1.07594	E9AQA0	E9AQA0	tr|E9AQA0|E9AQA0_LEIMU NAD-specific glutamate dehydrogenase OS=Leishmania mexicana (strain MHOM/GT/2001/U1103) OX=929439 GN=LMXM_15_1010 PE=3 SV=1	28	28	28	30.6	30.6	30.6	114.65
0	2.41441	2.30793	0	2.39499	2.1596	+	4.78747	2.4047	+	2.9584	2.23377	E9B099;Q07437;D2CRG4;S6D9G8;S6D4K6;D2EAV9;D2CRG3;S6D4M5;A0A1L7S7I0;A0A2S0SHV0;E9B0A0;A0A2Z4LFZ3;A0A1L6CBW6;E9B0A4	E9B099;Q07437;D2CRG4;S6D9G8;S6D4K6;D2EAV9;D2CRG3;S6D4M5;A0A1L7S7I0;A0A2S0SHV0	tr|E9B099|E9B099_LEIMU Putative heat-shock protein hsp70 OS=Leishmania mexicana (strain MHOM/GT/2001/U1103) OX=929439 GN=LMXM_28_2770 PE=3 SV=1;sp|Q07437|HSP70_LEIAM Heat shock 70 kDa protein OS=Leishmania amazonensis OX=5659 GN=HSP70 PE=2 SV=1;tr|D2CRG4|D	30	30	28	45.6	45.6	43.4	71.24
0	1.87207	1.03085	0	1.99029	1.31533	+	3.02889	1.93118	+	1.84209	1.17309	E9B3L2;P27741	E9B3L2;P27741	tr|E9B3L2|E9B3L2_LEIMU Heat shock protein 83-1 OS=Leishmania mexicana (strain MHOM/GT/2001/U1103) OX=929439 GN=LMXM_32_0312 PE=3 SV=1;sp|P27741|HSP83_LEIAM Heat shock protein 83 OS=Leishmania amazonensis OX=5659 GN=HSP83 PE=3 SV=1	27	27	27	34	34	34	80.572
0	2.05983	1.88227	0	2.44829	2.00662	+	2.13411	2.25406	+	2.99097	1.94445	E9ARS1	E9ARS1	tr|E9ARS1|E9ARS1_LEIMU Putative heat shock protein OS=Leishmania mexicana (strain MHOM/GT/2001/U1103) OX=929439 GN=LMXM_18_1370 PE=3 SV=1	25	25	25	38	38	38	91.953
0	2.62235	2.44341	0	2.55606	2.16474	+	3.78567	2.5892	+	2.43925	2.30407	E9AQV6;Q25310;H6VTT3;E9AQV5;REV__E9AT47;E9B2K7;REV__E9AWC4;REV__E9B1T6;REV__E9AP94	E9AQV6;Q25310;H6VTT3	tr|E9AQV6|E9AQV6_LEIMU Paraflagellar rod protein 2C OS=Leishmania mexicana (strain MHOM/GT/2001/U1103) OX=929439 GN=LMXM_16_1430 PE=4 SV=1;tr|Q25310|Q25310_LEIME Paraflagellar rod protein 2C OS=Leishmania mexicana mexicana OX=44270 GN=PFR-2C PE=4 SV=1;tr|H	24	24	24	37.7	37.7	37.7	76.114
0	2.05314	1.94396	0	2.02664	1.9261	+	4.37475	2.03989	+	4.67178	1.93503	E9AMJ9;E9B3R4;E9AMJ8;Q9BIX5;E9AVI3;P21148;Q1PCI3;Q27359	E9AMJ9;E9B3R4;E9AMJ8;Q9BIX5;E9AVI3;P21148	tr|E9AMJ9|E9AMJ9_LEIMU Tubulin beta chain OS=Leishmania mexicana (strain MHOM/GT/2001/U1103) OX=929439 GN=LMXM_08_1171 PE=3 SV=1;tr|E9B3R4|E9B3R4_LEIMU Tubulin beta chain OS=Leishmania mexicana (strain MHOM/GT/2001/U1103) OX=929439 GN=LMXM_32_0794 PE=3 SV=	23	23	23	60	60	60	49.723
0	1.60166	0.931676	0	1.44214	0.837705	+	2.56299	1.5219	+	2.55149	0.88469	W6A238;E9ARD0;A0A0K0TMW6;E9ARD5;I3V666;E9ARD3;E9ARD4;E9ARD6	W6A238;E9ARD0;A0A0K0TMW6;E9ARD5;I3V666;E9ARD3	tr|W6A238|W6A238_LEIME Elongation factor 1-alpha (Fragment) OS=Leishmania mexicana mexicana OX=44270 PE=3 SV=1;tr|E9ARD0|E9ARD0_LEIMU Elongation factor 1-alpha OS=Leishmania mexicana (strain MHOM/GT/2001/U1103) OX=929439 GN=LMXM_17_0080 PE=3 SV=1;tr|A0A0K0	25	25	22	57.9	57.9	52.6	49.176
0	2.46014	2.30266	0	2.45826	2.62281	+	6.8368	2.4592	+	2.37692	2.46273	E9AZT9	E9AZT9	tr|E9AZT9|E9AZT9_LEIMU Putative glucose-regulated protein 78 OS=Leishmania mexicana (strain MHOM/GT/2001/U1103) OX=929439 GN=LMXM_28_1200 PE=3 SV=1	19	19	19	35.3	35.3	35.3	71.792
0	2.32063	1.68297	0	2.18766	1.57838	+	3.06111	2.25415	+	2.98851	1.63067	E8NHQ7;E9AKF7	E8NHQ7;E9AKF7	tr|E8NHQ7|E8NHQ7_LEIMU Putative ATPase alpha subunit OS=Leishmania mexicana (strain MHOM/GT/2001/U1103) OX=929439 GN=LMXM_05_0500 PE=4 SV=1;tr|E9AKF7|E9AKF7_LEIMU Putative ATPase alpha subunit OS=Leishmania mexicana (strain MHOM/GT/2001/U1103) OX=929439 GN	18	18	18	31.4	31.4	31.4	62.599
0	2.35518	2.12532	0	1.89032	1.73908	+	1.92895	2.12275	+	2.0069	1.9322	E9AJG4	E9AJG4	tr|E9AJG4|E9AJG4_LEIMU Uncharacterized protein OS=Leishmania mexicana (strain MHOM/GT/2001/U1103) OX=929439 GN=LMXM_01_0770 PE=3 SV=1	18	18	18	34.4	34.4	34.4	51.086
0	1.67483	1.14417	0	1.81058	1.19984	+	2.82005	1.7427	+	3.249	1.17201	E9AP62;E8NHR0;E8NHQ9	E9AP62;E8NHR0	tr|E9AP62|E9AP62_LEIMU Tubulin alpha chain OS=Leishmania mexicana (strain MHOM/GT/2001/U1103) OX=929439 GN=LMXM_13_0280 PE=3 SV=1;tr|E8NHR0|E8NHR0_LEIMU Tubulin alpha chain (Fragment) OS=Leishmania mexicana (strain MHOM/GT/2001/U1103) OX=929439 GN=LmxM_13_	17	17	17	37	37	37	60.184
0	2.11915	1.37175	0	2.15858	1.16659	+	4.07091	2.13887	+	2.18918	1.26917	E9ART6;E9ART5	E9ART6	tr|E9ART6|E9ART6_LEIMU Plasma membrane ATPase OS=Leishmania mexicana (strain MHOM/GT/2001/U1103) OX=929439 GN=LMXM_18_1520 PE=3 SV=1	17	17	17	19.9	19.9	19.9	107.51
0	2.6559	2.30846	0	2.25045	1.83008	+	2.17007	2.45317	+	1.88275	2.06927	E9APW3;Q3HL75	E9APW3;Q3HL75	tr|E9APW3|E9APW3_LEIMU Enolase OS=Leishmania mexicana (strain MHOM/GT/2001/U1103) OX=929439 GN=LMXM_14_1160 PE=3 SV=1;tr|Q3HL75|Q3HL75_LEIME Enolase OS=Leishmania mexicana OX=5665 GN=ENO PE=3 SV=1	16	16	16	44.5	44.5	44.5	46.145
0	2.25441	1.84908	0	2.3474	2.28737	+	3.38921	2.3009	+	1.95697	2.06822	E9B3B0	E9B3B0	tr|E9B3B0|E9B3B0_LEIMU Putative chaperonin alpha subunit OS=Leishmania mexicana (strain MHOM/GT/2001/U1103) OX=929439 GN=LMXM_31_3270 PE=3 SV=1	16	16	16	32.6	32.6	32.6	59.189
0	2.27752	1.94439	0	2.16507	2.1688	+	3.19378	2.2213	+	2.52823	2.05659	E9B478	E9B478	tr|E9B478|E9B478_LEIMU Putative heat shock protein OS=Leishmania mexicana (strain MHOM/GT/2001/U1103) OX=929439 GN=LMXM_32_2390 PE=3 SV=1	16	16	16	28.1	28.1	28.1	72.111
0	2.78072	2.71521	0	2.16034	2.54534	+	1.81244	2.47053	+	2.9825	2.63028	E9B5F8	E9B5F8	tr|E9B5F8|E9B5F8_LEIMU Vacuolar ATP synthase catalytic subunit A,putative OS=Leishmania mexicana (strain MHOM/GT/2001/U1103) OX=929439 GN=LMXM_33_3670 PE=3 SV=1	16	16	16	31.6	31.6	31.6	67.812
0	2.73457	2.8745	0	2.00937	2.01442	+	1.64628	2.37197	+	1.52896	2.44446	E9ARA1	E9ARA1	tr|E9ARA1|E9ARA1_LEIMU Putative translation initiation factor OS=Leishmania mexicana (strain MHOM/GT/2001/U1103) OX=929439 GN=LMXM_17_1290 PE=4 SV=1	15	15	15	23.3	23.3	23.3	80.717
0	2.70122	2.13315	0	2.13753	1.77869	+	1.87612	2.41937	+	2.09095	1.95592	E9AYH6	E9AYH6	tr|E9AYH6|E9AYH6_LEIMU Uncharacterized protein OS=Leishmania mexicana (strain MHOM/GT/2001/U1103) OX=929439 GN=LMXM_26_1960 PE=4 SV=1	15	15	15	22.1	22.1	22.1	89.474
0	1.67991	1.52647	0	1.25234	1.03951	+	1.68599	1.46612	+	1.46623	1.28299	E9AZ83;E9AZ81;E9AZ82	E9AZ83;E9AZ81;E9AZ82	tr|E9AZ83|E9AZ83_LEIMU Glycosomal phosphoenolpyruvate carboxykinase,putative OS=Leishmania mexicana (strain MHOM/GT/2001/U1103) OX=929439 GN=LMXM_27_1810 PE=3 SV=1;tr|E9AZ81|E9AZ81_LEIMU Glycosomal phosphoenolpyruvate carboxykinase,putative OS=Leishmania m	15	15	15	29	29	29	58.379
0	1.50251	0.423534	0	1.57965	0.386805	+	3.20353	1.54108	+	2.68864	0.40517	E9B2B3	E9B2B3	tr|E9B2B3|E9B2B3_LEIMU Methylcrotonoyl-coa carboxylase biotinylated subunitprotein-like protein OS=Leishmania mexicana (strain MHOM/GT/2001/U1103) OX=929439 GN=LMXM_30_3130 PE=4 SV=1	15	15	15	24	24	24	75.698
0	2.36946	2.24834	0	2.54664	2.23712	+	2.88725	2.45805	+	5.20387	2.24273	E9AMI0	E9AMI0	tr|E9AMI0|E9AMI0_LEIMU Uncharacterized protein OS=Leishmania mexicana (strain MHOM/GT/2001/U1103) OX=929439 GN=LMXM_08_1100 PE=4 SV=1	14	14	14	36.7	36.7	36.7	42.21
0	1.95643	1.36285	0	1.62997	0.878134	+	2.08701	1.7932	+	1.35915	1.12049	E9AUD1;A7YBW7	E9AUD1;A7YBW7	tr|E9AUD1|E9AUD1_LEIMU Protein disulfide-isomerase OS=Leishmania mexicana (strain MHOM/GT/2001/U1103) OX=929439 GN=LMXM_36_6940 PE=3 SV=1;tr|A7YBW7|A7YBW7_LEIAM Protein disulfide-isomerase OS=Leishmania amazonensis OX=5659 GN=pdi-52 PE=2 SV=1	14	14	14	31.3	31.3	31.3	52.188
0	2.01002	1.4881	0	2.87564	2.47212	+	1.52308	2.44283	+	1.24754	1.98011	E9AW08	E9AW08	tr|E9AW08|E9AW08_LEIMU Uncharacterized protein OS=Leishmania mexicana (strain MHOM/GT/2001/U1103) OX=929439 GN=LMXM_23_0080 PE=4 SV=1	14	14	14	32	32	32	48.444
0	2.23564	2.07859	0	2.37528	2.09488	+	3.03818	2.30546	+	4.81738	2.08673	E9AXJ7;E9AXJ6	E9AXJ7;E9AXJ6	tr|E9AXJ7|E9AXJ7_LEIMU ATP synthase subunit beta OS=Leishmania mexicana (strain MHOM/GT/2001/U1103) OX=929439 GN=LMXM_25_1180 PE=3 SV=1;tr|E9AXJ6|E9AXJ6_LEIMU ATP synthase subunit beta OS=Leishmania mexicana (strain MHOM/GT/2001/U1103) OX=929439 GN=LMXM_25	14	14	14	38.1	38.1	38.1	53.07
0	1.84162	1.39274	0	1.9143	1.25357	+	3.42682	1.87796	+	2.56	1.32315	E9B1C6	E9B1C6	tr|E9B1C6|E9B1C6_LEIMU S-adenosylmethionine synthase OS=Leishmania mexicana (strain MHOM/GT/2001/U1103) OX=929439 GN=LMXM_29_3500 PE=3 SV=1	14	14	14	35.7	35.7	35.7	43.128
0	1.83223	1.43983	0	1.64062	1.34197	+	2.51852	1.73642	+	2.90821	1.3909	E9B2G1	E9B2G1	tr|E9B2G1|E9B2G1_LEIMU Putative ATP-dependent RNA helicase OS=Leishmania mexicana (strain MHOM/GT/2001/U1103) OX=929439 GN=LMXM_31_0400 PE=3 SV=1	14	14	14	28.1	28.1	28.1	67.786
0	2.24115	1.69729	0	2.57895	2.09319	+	2.31198	2.41005	+	1.96924	1.89524	Q95NJ3;E8NHN2;Q7KFG4;E8NHN3	Q95NJ3;E8NHN2;Q7KFG4	tr|Q95NJ3|Q95NJ3_LEIAM Activated C kinase protein OS=Leishmania amazonensis OX=5659 PE=2 SV=1;tr|E8NHN2|E8NHN2_LEIMU Activated protein kinase c receptor (LACK),guanine nucleotide-binding protein beta subunit-like protein OS=Leishmania mexicana (strain MHOM	13	13	13	51.3	51.3	51.3	34.402
0	2.96469	2.69246	0	1.69574	1.10439	+	1.17526	2.33021	+	0.856054	1.89843	E9ARC2	E9ARC2	tr|E9ARC2|E9ARC2_LEIMU Uncharacterized protein OS=Leishmania mexicana (strain MHOM/GT/2001/U1103) OX=929439 GN=LMXM_17_0010 PE=4 SV=1	13	13	13	19.1	19.1	19.1	87.627
0	1.87462	1.94553	0	2.68491	3.19609	+	1.52055	2.27977	+	1.26458	2.57081	E9ARI8	E9ARI8	tr|E9ARI8|E9ARI8_LEIMU Aconitate hydratase OS=Leishmania mexicana (strain MHOM/GT/2001/U1103) OX=929439 GN=LMXM_18_0510 PE=3 SV=1	13	13	13	18.4	18.4	18.4	97.47
0	1.80944	1.32942	0	1.93293	1.75208	+	2.9638	1.87118	+	1.73761	1.54075	E9ASP6;Q9U5N6	E9ASP6	tr|E9ASP6|E9ASP6_LEIMU Fructose-bisphosphate aldolase OS=Leishmania mexicana (strain MHOM/GT/2001/U1103) OX=929439 GN=LMXM_36_1260 PE=3 SV=1	13	13	13	40.7	40.7	40.7	40.833
0	2.57442	1.77761	0	2.3162	2.00211	+	2.55654	2.44531	+	2.4548	1.88986	E9AV10;E9AZC9;E9AYV2	E9AV10	tr|E9AV10|E9AV10_LEIMU Uncharacterized protein OS=Leishmania mexicana (strain MHOM/GT/2001/U1103) OX=929439 GN=LMXM_21_0430 PE=4 SV=1	13	13	13	31.5	31.5	31.5	47.492
0	2.56711	2.23958	0	2.25677	1.67353	+	2.3858	2.41194	+	1.69271	1.95655	E9AVQ7	E9AVQ7	tr|E9AVQ7|E9AVQ7_LEIMU Uncharacterized protein OS=Leishmania mexicana (strain MHOM/GT/2001/U1103) OX=929439 GN=LMXM_22_0730 PE=4 SV=1	13	13	13	33.2	33.2	33.2	47.152
0	2.00371	2.13668	0	2.68421	2.7368	+	1.68977	2.34396	+	1.82894	2.43674	E9AWR7	E9AWR7	tr|E9AWR7|E9AWR7_LEIMU Malic enzyme OS=Leishmania mexicana (strain MHOM/GT/2001/U1103) OX=929439 GN=LMXM_24_0761 PE=3 SV=1	14	14	13	25.7	25.7	22.6	62.562
0	1.42982	1.54314	0	2.3648	1.95506	+	1.25424	1.89731	+	1.86699	1.7491	E8NHG6;E8NHQ2;E8NHG3	E8NHG6;E8NHQ2	tr|E8NHG6|E8NHG6_LEIMU Uncharacterized protein LmxM_30_0440_1 OS=Leishmania mexicana (strain MHOM/GT/2001/U1103) OX=929439 GN=LmxM_30_0440_1 PE=3 SV=1;tr|E8NHQ2|E8NHQ2_LEIMU WGS CADB00000000 data, contig 8 OS=Leishmania mexicana (strain MHOM/GT/2001/U1103)	12	12	12	18.6	18.6	18.6	79.84
0	1.31609	0.898469	0	1.55621	1.25101	+	2.16013	1.43615	+	1.58735	1.07474	Q86PL4;E9ALP8;E9ALP7;Q86PL5	Q86PL4;E9ALP8;E9ALP7;Q86PL5	tr|Q86PL4|Q86PL4_LEIME Paraflagellar rod protein 1D OS=Leishmania mexicana OX=5665 GN=PFR1D PE=4 SV=1;tr|E9ALP8|E9ALP8_LEIMU Putative paraflagellar rod protein 1D OS=Leishmania mexicana (strain MHOM/GT/2001/U1103) OX=929439 GN=LMXM_08_29_1750 PE=4 SV=1;tr|	12	12	12	21.8	21.8	21.8	68.976
0	1.96838	1.35695	0	1.13334	-0.152711	+	1.18413	1.55086		0.293527	0.602121	E9ANP4	E9ANP4	tr|E9ANP4|E9ANP4_LEIMU Pyruvate, phosphate dikinase OS=Leishmania mexicana (strain MHOM/GT/2001/U1103) OX=929439 GN=LMXM_11_1000 PE=3 SV=1	12	12	12	16.8	16.8	16.8	101.01
0	2.82787	1.85967	0	1.44629	1.24463	+	1.04325	2.13708	+	1.43082	1.55215	E9AQL3;Q9NL76	E9AQL3;Q9NL76	tr|E9AQL3|E9AQL3_LEIMU Putative orotidine-5-phosphate decarboxylase/orotate phosphoribosyltransferase (Putative ompdcase-oprtase) OS=Leishmania mexicana (strain MHOM/GT/2001/U1103) OX=929439 GN=LMXM_16_0550 PE=3 SV=1;tr|Q9NL76|Q9NL76_LEIAM Orotidine 5phos	12	12	12	26.9	26.9	26.9	49.635
0	1.54844	1.26323	0	1.97283	1.61229	+	1.84719	1.76063	+	1.8411	1.43776	E9ATH3	E9ATH3	tr|E9ATH3|E9ATH3_LEIMU Adenosylhomocysteinase OS=Leishmania mexicana (strain MHOM/GT/2001/U1103) OX=929439 GN=LMXM_36_3910 PE=3 SV=1	12	12	12	30.7	30.7	30.7	47.871
0	2.08601	2.0878	0	2.51739	2.15713	+	2.06211	2.3017	+	3.57408	2.12247	E9AXU7;E9AXU6	E9AXU7;E9AXU6	tr|E9AXU7|E9AXU7_LEIMU Succinate--CoA ligase [ADP-forming] subunit alpha, mitochondrial OS=Leishmania mexicana (strain MHOM/GT/2001/U1103) OX=929439 GN=LMXM_25_2140 PE=3 SV=1;tr|E9AXU6|E9AXU6_LEIMU Succinate--CoA ligase [ADP-forming] subunit alpha, mitocho	12	12	12	43.5	43.5	43.5	30.944
0	1.8379	1.55475	0	1.99407	1.65952	+	2.7807	1.91598	+	2.97434	1.60714	E9B1S0	E9B1S0	tr|E9B1S0|E9B1S0_LEIMU Putative vacuolar-type proton translocating pyrophosphatase 1 OS=Leishmania mexicana (strain MHOM/GT/2001/U1103) OX=929439 GN=LMXM_30_1220 PE=3 SV=1	12	12	12	17.8	17.8	17.8	83.722
0	2.43439	1.9252	0	2.80534	3.01902	+	2.30323	2.61987	+	1.34084	2.47211	E9B5Z7;E9B5W3;E9B5Z8	E9B5Z7	tr|E9B5Z7|E9B5Z7_LEIMU Putative NADH-dependent fumarate reductase OS=Leishmania mexicana (strain MHOM/GT/2001/U1103) OX=929439 GN=LMXM_34_1180 PE=4 SV=1	12	12	12	11.9	11.9	11.9	123.03
0	1.61968	1.51042	0	1.85726	1.29263	+	2.33379	1.73847	+	2.22312	1.40153	E9B6I9	E9B6I9	tr|E9B6I9|E9B6I9_LEIMU Putative ATP-dependent RNA helicase OS=Leishmania mexicana (strain MHOM/GT/2001/U1103) OX=929439 GN=LMXM_34_3100 PE=4 SV=1	12	12	12	16.2	16.2	16.2	100.88
0	2.58361	1.73715	0	2.55891	2.53955	+	4.63691	2.57126	+	1.47566	2.13835	E9AJV2	E9AJV2	tr|E9AJV2|E9AJV2_LEIMU Uncharacterized protein OS=Leishmania mexicana (strain MHOM/GT/2001/U1103) OX=929439 GN=LMXM_03_0690 PE=4 SV=1	11	11	11	6.6	6.6	6.6	230.86
0	1.93583	2.03489	0	2.89612	2.22529	+	1.42828	2.41598	+	2.70084	2.13009	E9AJY2;A0A0A7MB88;A0A0A7M9F0;A0A0A7M8W9	E9AJY2;A0A0A7MB88;A0A0A7M9F0;A0A0A7M8W9	tr|E9AJY2|E9AJY2_LEIMU Elongation initiation factor 2 alpha subunit,putative OS=Leishmania mexicana (strain MHOM/GT/2001/U1103) OX=929439 GN=LMXM_03_0980 PE=4 SV=1;tr|A0A0A7MB88|A0A0A7MB88_LEIAM Elongation initiation factor 2 alpha subunit (Fragment) OS=Le	12	12	11	30	30	26.4	46.623
0	2.07002	0.887147	0	1.67276	1.49301	+	1.9555	1.87139	+	1.22835	1.19008	E9ALU2	E9ALU2	tr|E9ALU2|E9ALU2_LEIMU Putative carnitine/choline acetyltransferase OS=Leishmania mexicana (strain MHOM/GT/2001/U1103) OX=929439 GN=LMXM_08_29_1310 PE=4 SV=1	11	11	11	23.9	23.9	23.9	68.576
0	1.7369	1.79698	0	2.46102	1.89406	+	1.54532	2.09896	+	3.16052	1.84552	E9AN29	E9AN29	tr|E9AN29|E9AN29_LEIMU Putative nucleolar protein OS=Leishmania mexicana (strain MHOM/GT/2001/U1103) OX=929439 GN=LMXM_10_0210 PE=4 SV=1	11	11	11	31	31	31	52.725
0	2.16716	1.80214	0	1.31331	0.496799	+	1.25771	1.74024	+	0.657044	1.14947	E9ANK8;E9ANK7	E9ANK8	tr|E9ANK8|E9ANK8_LEIMU Putative aminopeptidase (Metallo-peptidase, clan mf, family m17) OS=Leishmania mexicana (strain MHOM/GT/2001/U1103) OX=929439 GN=LMXM_11_0630 PE=4 SV=1	11	11	11	21.1	21.1	21.1	56.931
0	1.78562	1.85346	0	2.01576	1.74519	+	2.43828	1.90069	+	3.04385	1.79932	E9AP13	E9AP13	tr|E9AP13|E9AP13_LEIMU NADH:flavin oxidoreductase/NADH oxidase,putative OS=Leishmania mexicana (strain MHOM/GT/2001/U1103) OX=929439 GN=LMXM_12_1130 PE=4 SV=1	11	11	11	34.6	34.6	34.6	41.405
0	2.26466	2.10951	0	2.06511	1.68612	+	2.67423	2.16489	+	1.9131	1.89781	E9APE7;E9APE6	E9APE7;E9APE6	tr|E9APE7|E9APE7_LEIMU 40S ribosomal protein S4 OS=Leishmania mexicana (strain MHOM/GT/2001/U1103) OX=929439 GN=LMXM_13_1230 PE=3 SV=1;tr|E9APE6|E9APE6_LEIMU Putative 40S ribosomal protein S4 OS=Leishmania mexicana (strain MHOM/GT/2001/U1103) OX=929439 GN=	11	11	11	41	41	41	30.654
0	2.84323	2.29514	0	1.06615	0.777089	+	0.799092	1.95469	+	0.743998	1.53611	E9API9	E9API9	tr|E9API9|E9API9_LEIMU Putative dynein heavy chain OS=Leishmania mexicana (strain MHOM/GT/2001/U1103) OX=929439 GN=LMXM_13_1650 PE=4 SV=1	11	11	11	2.7	2.7	2.7	530.22
0	2.39093	2.45035	0	2.70774	2.25378	+	2.41583	2.54933	+	2.75902	2.35207	E9AQ99;E9B3Q4	E9AQ99;E9B3Q4	tr|E9AQ99|E9AQ99_LEIMU 60S ribosomal protein L6 OS=Leishmania mexicana (strain MHOM/GT/2001/U1103) OX=929439 GN=LMXM_15_1000 PE=3 SV=1;tr|E9B3Q4|E9B3Q4_LEIMU 60S ribosomal protein L6 OS=Leishmania mexicana (strain MHOM/GT/2001/U1103) OX=929439 GN=LMXM_32_0	11	11	11	50.3	50.3	50.3	21.037
0	2.04624	1.53753	0	2.17889	2.03659	+	3.00688	2.11256	+	1.72252	1.78706	E9AQD3	E9AQD3	tr|E9AQD3|E9AQD3_LEIMU Putative nucleolar RNA binding protein OS=Leishmania mexicana (strain MHOM/GT/2001/U1103) OX=929439 GN=LMXM_15_1380 PE=4 SV=1	11	11	11	29.3	29.3	29.3	49.101
0	2.77549	2.33472	0	1.79774	1.5548	+	1.36858	2.28661	+	1.42097	1.94476	E9AT73	E9AT73	tr|E9AT73|E9AT73_LEIMU Succinate--CoA ligase [ADP-forming] subunit beta, mitochondrial OS=Leishmania mexicana (strain MHOM/GT/2001/U1103) OX=929439 GN=LMXM_36_2950 PE=3 SV=1	11	11	11	29.1	29.1	29.1	44.097
0	2.13387	2.07606	0	1.85266	1.72129	+	2.30634	1.99326	+	2.0647	1.89868	E9AUC7	E9AUC7	tr|E9AUC7|E9AUC7_LEIMU Putative T-complex protein 1, theta subunit OS=Leishmania mexicana (strain MHOM/GT/2001/U1103) OX=929439 GN=LMXM_36_6910 PE=3 SV=1	11	11	11	22.7	22.7	22.7	58.239
0	2.23522	2.02039	0	2.18515	1.97189	+	3.89187	2.21018	+	3.83114	1.99614	E9AVH4	E9AVH4	tr|E9AVH4|E9AVH4_LEIMU 40S ribosomal protein S6 OS=Leishmania mexicana (strain MHOM/GT/2001/U1103) OX=929439 GN=LMXM_21_1780 PE=3 SV=1	11	11	11	39.8	39.8	39.8	28.262
0	2.46207	1.6963	0	1.75888	1.86976	+	1.57431	2.11048	+	2.6275	1.78303	E9AWE0	E9AWE0	tr|E9AWE0|E9AWE0_LEIMU T-complex protein 1 subunit gamma OS=Leishmania mexicana (strain MHOM/GT/2001/U1103) OX=929439 GN=LMXM_23_1220 PE=3 SV=1	11	11	11	21.4	21.4	21.4	60.23
0	1.68686	1.21584	0	1.70501	1.22151	+	4.54323	1.69594	+	5.26604	1.21867	E9B2G6;O43992;E9ARV7	E9B2G6;O43992;E9ARV7	tr|E9B2G6|E9B2G6_LEIMU 40S ribosomal protein S2 OS=Leishmania mexicana (strain MHOM/GT/2001/U1103) OX=929439 GN=LMXM_31_0450 PE=3 SV=1;sp|O43992|RS2_LEIAM 40S ribosomal protein S2 OS=Leishmania amazonensis OX=5659 PE=3 SV=1;tr|E9ARV7|E9ARV7_LEIMU 40S ribos	11	11	11	44.3	44.3	44.3	28.634
0	1.64468	1.66383	0	2.44641	2.35142	+	1.4398	2.04555	+	1.55137	2.00762	E9AKA4;C6KJE2;C6KJD6;C6KJD5	E9AKA4;C6KJE2;C6KJD6;C6KJD5	tr|E9AKA4|E9AKA4_LEIMU Actin OS=Leishmania mexicana (strain MHOM/GT/2001/U1103) OX=929439 GN=LMXM_04_1230 PE=3 SV=1;tr|C6KJE2|C6KJE2_LEIAM Actin OS=Leishmania amazonensis OX=5659 PE=3 SV=1;tr|C6KJD6|C6KJD6_LEIME Actin OS=Leishmania mexicana OX=5665 PE=3 SV	10	10	10	37.5	37.5	37.5	40.483
0	0.798117	0.0186403	0	1.37097	-0.075068	+	1.19924	1.08454		0.215924	-0.0282139	E9AJ91	E9AJ91	tr|E9AJ91|E9AJ91_LEIMU Putative carboxylase OS=Leishmania mexicana (strain MHOM/GT/2001/U1103) OX=929439 GN=LMXM_01_0050 PE=4 SV=1	10	10	10	16.1	16.1	16.1	74.051
0	2.45171	2.65568	0	2.36134	2.26316	+	3.45307	2.40653	+	2.20011	2.45942	E9AKR8;REV__E9AKR8	E9AKR8	tr|E9AKR8|E9AKR8_LEIMU Putative 60S ribosomal protein L19 OS=Leishmania mexicana (strain MHOM/GT/2001/U1103) OX=929439 GN=LMXM_06_0410 PE=3 SV=1	10	10	10	38.5	38.5	38.5	28.202
0	1.80777	1.63856	0	1.04271	0.497299	+	1.18653	1.42524	+	0.694277	1.06793	E9AMI1	E9AMI1	tr|E9AMI1|E9AMI1_LEIMU Stress-induced protein sti1 OS=Leishmania mexicana (strain MHOM/GT/2001/U1103) OX=929439 GN=LMXM_08_1110 PE=4 SV=1	10	10	10	15.4	15.4	15.4	62.095
0	2.32859	1.99439	0	2.65284	2.40547	+	2.3757	2.49072	+	2.06468	2.19993	E9AMU9;E9B3Z0	E9AMU9	tr|E9AMU9|E9AMU9_LEIMU Elongation factor-1 gamma OS=Leishmania mexicana (strain MHOM/GT/2001/U1103) OX=929439 GN=LMXM_09_0970 PE=4 SV=1	10	10	10	27.5	27.5	27.5	46.201
0	1.53158	2.14486	0	2.34856	2.22978	+	1.38104	1.94007	+	3.42411	2.18732	E9ANV2	E9ANV2	tr|E9ANV2|E9ANV2_LEIMU Putative cysteinyl-tRNA synthetase OS=Leishmania mexicana (strain MHOM/GT/2001/U1103) OX=929439 GN=LMXM_12_0250 PE=3 SV=1	10	10	10	14.9	14.9	14.9	88.469
0	1.57136	1.31412	0	1.94327	1.58888	+	1.9581	1.75731	+	2.05359	1.4515	E9APJ0;REV__E9B5K6	E9APJ0	tr|E9APJ0|E9APJ0_LEIMU Putative chaperonin TCP20 OS=Leishmania mexicana (strain MHOM/GT/2001/U1103) OX=929439 GN=LMXM_13_1660 PE=3 SV=1	10	10	10	18	18	18	58.997
0	1.82804	1.45145	0	1.81071	1.49809	+	4.64443	1.81938	+	3.60225	1.47477	E9ATT5;E9ATU6	E9ATT5;E9ATU6	tr|E9ATT5|E9ATT5_LEIMU 40S ribosomal protein SA OS=Leishmania mexicana (strain MHOM/GT/2001/U1103) OX=929439 GN=LMXM_36_5010 PE=3 SV=1;tr|E9ATU6|E9ATU6_LEIMU 40S ribosomal protein SA OS=Leishmania mexicana (strain MHOM/GT/2001/U1103) OX=929439 GN=LMXM_36_5	10	10	10	38.6	38.6	38.6	27.569
0	2.54578	1.3808	0	2.67234	1.90619	+	3.2308	2.60906	+	1.60889	1.64349	E9AUF1;E9AUF0;Q27684;Q27685	E9AUF1;E9AUF0;Q27684;Q27685	tr|E9AUF1|E9AUF1_LEIMU Phosphoglycerate kinase OS=Leishmania mexicana (strain MHOM/GT/2001/U1103) OX=929439 GN=LMXM_20_0110 PE=3 SV=1;tr|E9AUF0|E9AUF0_LEIMU Phosphoglycerate kinase OS=Leishmania mexicana (strain MHOM/GT/2001/U1103) OX=929439 GN=LMXM_20_010	10	10	10	31.4	31.4	31.4	44.852
0	1.43432	1.63367	0	1.82409	1.70648	+	1.85359	1.6292	+	3.32343	1.67008	E9AUZ2;E9AUZ1;Q4VT68	E9AUZ2;E9AUZ1;Q4VT68	tr|E9AUZ2|E9AUZ2_LEIMU Phosphotransferase OS=Leishmania mexicana (strain MHOM/GT/2001/U1103) OX=929439 GN=LMXM_21_0250 PE=3 SV=1;tr|E9AUZ1|E9AUZ1_LEIMU Phosphotransferase OS=Leishmania mexicana (strain MHOM/GT/2001/U1103) OX=929439 GN=LMXM_21_0240 PE=3 SV=	10	10	10	29.9	29.9	29.9	51.67
0	1.9046	0.904182	0	1.72205	0.760748	+	2.59791	1.81333	+	2.13429	0.832465	E9AV93	E9AV93	tr|E9AV93|E9AV93_LEIMU T-complex protein 1 subunit delta OS=Leishmania mexicana (strain MHOM/GT/2001/U1103) OX=929439 GN=LMXM_21_1090 PE=3 SV=1	10	10	10	18.3	18.3	18.3	59.705
0	2.08192	1.80563	0	2.17855	1.98541	+	3.289	2.13023	+	2.64949	1.89552	E9AVE1	E9AVE1	tr|E9AVE1|E9AVE1_LEIMU Putative RNA helicase OS=Leishmania mexicana (strain MHOM/GT/2001/U1103) OX=929439 GN=LMXM_21_1552 PE=4 SV=1	10	10	10	24.6	24.6	24.6	49.469
0	1.70972	1.42088	0	1.63719	1.05645	+	3.32854	1.67345	+	1.67856	1.23866	E9B170;Q27890;A0A0R6HXP6;A0A1L6CBU2	E9B170;Q27890;A0A0R6HXP6;A0A1L6CBU2	tr|E9B170|E9B170_LEIMU Glyceraldehyde-3-phosphate dehydrogenase OS=Leishmania mexicana (strain MHOM/GT/2001/U1103) OX=929439 GN=LMXM_29_2980 PE=3 SV=1;sp|Q27890|G3PG_LEIME Glyceraldehyde-3-phosphate dehydrogenase, glycosomal OS=Leishmania mexicana OX=5665	10	10	10	29.4	29.4	29.4	39.123
0	0.984995	-0.190442	0	1.03743	-0.213521	+	3.17292	1.01121	+	2.48838	-0.201981	E9B350;E9B348	E9B350;E9B348	tr|E9B350|E9B350_LEIMU Putative ribosomal protein L27 OS=Leishmania mexicana (strain MHOM/GT/2001/U1103) OX=929439 GN=LMXM_31_2710 PE=4 SV=1;tr|E9B348|E9B348_LEIMU Putative ribosomal protein L27 OS=Leishmania mexicana (strain MHOM/GT/2001/U1103) OX=929439	10	10	10	49.3	49.3	49.3	15.43
0	2.60066	2.46048	0	2.17735	1.72268	+	2.11027	2.389	+	1.52683	2.09158	E9B578;E9B396	E9B578;E9B396	tr|E9B578|E9B578_LEIMU Putative ribosomal protein L3 OS=Leishmania mexicana (strain MHOM/GT/2001/U1103) OX=929439 GN=LMXM_33_2870 PE=3 SV=1;tr|E9B396|E9B396_LEIMU Putative ribosomal protein L3 OS=Leishmania mexicana (strain MHOM/GT/2001/U1103) OX=929439 GN	10	10	10	22	22	22	47.543
0	2.02088	2.10352	0	1.40154	1.3692	+	1.50554	1.71121	+	1.37757	1.73636	E9B493	E9B493	tr|E9B493|E9B493_LEIMU Putative carboxypeptidase OS=Leishmania mexicana (strain MHOM/GT/2001/U1103) OX=929439 GN=LMXM_32_2540 PE=4 SV=1	10	10	10	19.8	19.8	19.8	56.957
0	1.9797	1.94735	0	2.29986	2.2032	+	2.25569	2.13978	+	2.42269	2.07527	E9B699	E9B699	tr|E9B699|E9B699_LEIMU Putative RNA-binding protein OS=Leishmania mexicana (strain MHOM/GT/2001/U1103) OX=929439 GN=LMXM_34_2200 PE=4 SV=1	10	10	10	48.5	48.5	48.5	30.286
0	2.20103	2.26489	0	2.26331	1.63269	+	3.71084	2.23217	+	1.59661	1.94879	E9B6R4	E9B6R4	tr|E9B6R4|E9B6R4_LEIMU T-complex protein 1 subunit eta OS=Leishmania mexicana (strain MHOM/GT/2001/U1103) OX=929439 GN=LMXM_34_3860 PE=3 SV=1	10	10	10	24.4	24.4	24.4	61.731
0	2.29258	2.2021	0	2.12007	1.60609	+	2.8168	2.20632	+	1.62655	1.9041	E8NHI0	E8NHI0	tr|E8NHI0|E8NHI0_LEIMU 40S ribosomal protein S3a OS=Leishmania mexicana (strain MHOM/GT/2001/U1103) OX=929439 GN=LmxM_34_0400a_1 PE=3 SV=1	9	9	9	30.3	30.3	30.3	30.036
0	1.90858	0.712402	0	1.7307	1.56284	+	2.62334	1.81964	+	0.935855	1.13762	Q4TZP6;E9AKR5	Q4TZP6;E9AKR5	tr|Q4TZP6|Q4TZP6_LEIME Glutamine synthetase OS=Leishmania mexicana OX=5665 PE=3 SV=1;tr|E9AKR5|E9AKR5_LEIMU Putative glutamine synthetase OS=Leishmania mexicana (strain MHOM/GT/2001/U1103) OX=929439 GN=LMXM_06_0370 PE=3 SV=1	9	9	9	24.8	24.8	24.8	42.292
0	1.52378	0.801767	0	1.54123	0.850772	+	4.48937	1.5325	+	3.05639	0.82627	E9ALH7	E9ALH7	tr|E9ALH7|E9ALH7_LEIMU Putative 60S ribosomal protein L13 OS=Leishmania mexicana (strain MHOM/GT/2001/U1103) OX=929439 GN=LMXM_08_29_2460 PE=3 SV=1	9	9	9	44.5	44.5	44.5	24.745
0	1.87412	1.42748	0	2.24874	2.06402	+	2.08855	2.06143	+	1.49938	1.74575	E9ALK3	E9ALK3	tr|E9ALK3|E9ALK3_LEIMU Putative GTP-binding protein OS=Leishmania mexicana (strain MHOM/GT/2001/U1103) OX=929439 GN=LMXM_08_29_2200 PE=3 SV=1	9	9	9	13.9	13.9	13.9	76.898
0	1.96642	1.56509	0	2.16883	1.35396	+	2.62211	2.06762	+	2.28478	1.45952	E9ANF6;A0A0C5D115	E9ANF6	tr|E9ANF6|E9ANF6_LEIMU Putative seryl-tRNA synthetase OS=Leishmania mexicana (strain MHOM/GT/2001/U1103) OX=929439 GN=LMXM_11_0100 PE=4 SV=1	9	9	9	18.1	18.1	18.1	52.907
0	1.58501	0.965525	0	1.6552	0.928166	+	3.32889	1.6201	+	3.41008	0.946846	E9AQ94	E9AQ94	tr|E9AQ94|E9AQ94_LEIMU Putative 40S ribosomal protein S3 OS=Leishmania mexicana (strain MHOM/GT/2001/U1103) OX=929439 GN=LMXM_15_0950 PE=4 SV=1	9	9	9	39.3	39.3	39.3	24.471
0	1.66396	1.16212	0	2.13351	1.49343	+	1.82545	1.89874	+	1.81783	1.32778	E9ARW7	E9ARW7	tr|E9ARW7|E9ARW7_LEIMU Putative aminopeptidase OS=Leishmania mexicana (strain MHOM/GT/2001/U1103) OX=929439 GN=LMXM_19_0160 PE=4 SV=1	9	9	9	25	25	25	42.47
0	1.39133	0.705442	0	0.859606	0.0152272	+	1.28797	1.12547		0.391434	0.360335	E9ARX2;Q86PS1;E9ARX1	E9ARX2;Q86PS1;E9ARX1	tr|E9ARX2|E9ARX2_LEIMU Putative ADP,ATP carrier protein 1, mitochondrial OS=Leishmania mexicana (strain MHOM/GT/2001/U1103) OX=929439 GN=ANC1 PE=3 SV=1;tr|Q86PS1|Q86PS1_LEIAM ADP/ATP carrier OS=Leishmania amazonensis OX=5659 GN=ANC PE=3 SV=1;tr|E9ARX1|E9AR	9	9	9	26.8	26.8	26.8	35.159
0	1.98765	1.72696	0	2.01803	1.67616	+	4.24025	2.00284	+	3.65211	1.70156	E9ASX8;E9B2W2	E9ASX8	tr|E9ASX8|E9ASX8_LEIMU Chaperonin HSP60, mitochondrial OS=Leishmania mexicana (strain MHOM/GT/2001/U1103) OX=929439 GN=LMXM_36_2030 PE=3 SV=1	25	25	9	51	51	21.8	59.655
0	2.20767	2.0384	0	2.42045	1.94833	+	2.67633	2.31406	+	3.2924	1.99336	E9AVH3	E9AVH3	tr|E9AVH3|E9AVH3_LEIMU Putative ATP synthase F1 subunit gamma protein OS=Leishmania mexicana (strain MHOM/GT/2001/U1103) OX=929439 GN=LMXM_21_1770 PE=4 SV=1	9	9	9	31	31	31	34.408
0	1.6821	1.4568	0	1.86066	1.12376	+	2.59679	1.77138	+	1.78912	1.29028	E9AYA3;Q25329	E9AYA3	tr|E9AYA3|E9AYA3_LEIMU Heat shock protein 70-related protein OS=Leishmania mexicana (strain MHOM/GT/2001/U1103) OX=929439 GN=LMXM_26_1240 PE=3 SV=1	10	9	9	19.3	18.3	18.3	70.599
0	2.27857	2.45311	0	2.00849	1.78808	+	2.40392	2.14353	+	1.62496	2.12059	E9AZ36	E9AZ36	tr|E9AZ36|E9AZ36_LEIMU Uncharacterized protein OS=Leishmania mexicana (strain MHOM/GT/2001/U1103) OX=929439 GN=LMXM_27_1300 PE=4 SV=1	9	9	9	19.3	19.3	19.3	60.007
0	2.41629	1.93411	0	2.13205	1.70554	+	2.41086	2.27417	+	2.40663	1.81982	E9AZ37	E9AZ37	tr|E9AZ37|E9AZ37_LEIMU Putative arginyl-tRNA synthetase OS=Leishmania mexicana (strain MHOM/GT/2001/U1103) OX=929439 GN=LMXM_27_1310 PE=3 SV=1	9	9	9	15.2	15.2	15.2	78.015
0	1.73875	1.09389	0	2.23626	2.08222	+	1.81512	1.9875	+	1.07207	1.58806	E9B2L9	E9B2L9	tr|E9B2L9|E9B2L9_LEIMU Uncharacterized protein OS=Leishmania mexicana (strain MHOM/GT/2001/U1103) OX=929439 GN=LMXM_31_0950 PE=4 SV=1	9	9	9	10.8	10.8	10.8	102.25
0	1.75305	1.84577	0	1.90684	1.93953	+	2.75421	1.82994	+	3.21259	1.89265	E9B3B4	E9B3B4	tr|E9B3B4|E9B3B4_LEIMU Dihydrolipoyl dehydrogenase OS=Leishmania mexicana (strain MHOM/GT/2001/U1103) OX=929439 GN=LMXM_31_3310 PE=3 SV=1	9	9	9	23.3	23.3	23.3	50.487
0	2.25009	1.79986	0	2.4181	2.04515	+	2.88843	2.3341	+	2.39308	1.9225	E9B4I1;A7UFJ3;E9B4I3	E9B4I1;A7UFJ3	tr|E9B4I1|E9B4I1_LEIMU Malate dehydrogenase OS=Leishmania mexicana (strain MHOM/GT/2001/U1103) OX=929439 GN=LMXM_33_0140 PE=3 SV=1;tr|A7UFJ3|A7UFJ3_LEIAM Malate dehydrogenase (Fragment) OS=Leishmania amazonensis OX=5659 GN=MDH PE=3 SV=1	9	9	9	40.5	40.5	40.5	33.738
0	1.96378	1.6203	0	2.08095	1.62184	+	3.07666	2.02237	+	6.64336	1.62107	E9ASP5;E9AL81	E9ASP5;E9AL81	tr|E9ASP5|E9ASP5_LEIMU Putative 40S ribosomal protein S9 OS=Leishmania mexicana (strain MHOM/GT/2001/U1103) OX=929439 GN=LMXM_36_1250 PE=3 SV=1;tr|E9AL81|E9AL81_LEIMU Putative 40S ribosomal protein S9 OS=Leishmania mexicana (strain MHOM/GT/2001/U1103) OX=9	8	8	8	33.3	33.3	33.3	22.099
0	2.69655	2.02534	0	2.95309	2.75233	+	2.68707	2.82482	+	1.65015	2.38884	E9AM16	E9AM16	tr|E9AM16|E9AM16_LEIMU Putative ABC transporter OS=Leishmania mexicana (strain MHOM/GT/2001/U1103) OX=929439 GN=LMXM_08_29_0620 PE=4 SV=1	8	8	8	5.4	5.4	5.4	206.85
0	1.77981	1.79338	0	1.85278	2.09508	+	3.39445	1.8163	+	2.2243	1.94423	E9AM47	E9AM47	tr|E9AM47|E9AM47_LEIMU Uncharacterized protein OS=Leishmania mexicana (strain MHOM/GT/2001/U1103) OX=929439 GN=LMXM_08_29_0320 PE=4 SV=1	8	8	8	23.8	23.8	23.8	36.554
0	2.73678	2.20941	0	2.34022	2.21732	+	2.21855	2.5385	+	5.49587	2.21337	E9ARZ6	E9ARZ6	tr|E9ARZ6|E9ARZ6_LEIMU Putative nucleosome assembly protein OS=Leishmania mexicana (strain MHOM/GT/2001/U1103) OX=929439 GN=LMXM_19_0440 PE=3 SV=1	8	8	8	23.3	23.3	23.3	39.825
0	1.67538	1.04904	0	1.88981	1.83743	+	2.44395	1.78259	+	1.17282	1.44324	E9ASQ6	E9ASQ6	tr|E9ASQ6|E9ASQ6_LEIMU Transitional endoplasmic reticulum ATPase,putative OS=Leishmania mexicana (strain MHOM/GT/2001/U1103) OX=929439 GN=LMXM_36_1370 PE=4 SV=1	8	8	8	12.6	12.6	12.6	86.887
0	1.24676	0.700652	0	2.39594	1.41941	+	1.06164	1.82135	+	1.00751	1.06003	E9AST4	E9AST4	tr|E9AST4|E9AST4_LEIMU Clathrin heavy chain OS=Leishmania mexicana (strain MHOM/GT/2001/U1103) OX=929439 GN=LMXM_36_1630 PE=3 SV=1	8	8	8	4.7	4.7	4.7	191.23
0	2.13992	2.40487	0	1.99744	1.24894	+	2.92675	2.06868	+	1.05952	1.8269	E9ATU4	E9ATU4	tr|E9ATU4|E9ATU4_LEIMU Uncharacterized protein OS=Leishmania mexicana (strain MHOM/GT/2001/U1103) OX=929439 GN=LMXM_36_5100 PE=4 SV=1	8	8	8	10.7	10.7	10.7	105.88
0	2.65085	2.7124	0	3.05128	3.02237	+	2.31022	2.85106	+	2.5363	2.86738	E9AV21	E9AV21	tr|E9AV21|E9AV21_LEIMU Putative la RNA binding protein OS=Leishmania mexicana (strain MHOM/GT/2001/U1103) OX=929439 GN=LMXM_21_0540 PE=4 SV=1	8	8	8	22.7	22.7	22.7	37.206
0	0.927278	0.592927	0	3.10291	1.67513	+	0.687914	2.01509	+	0.766824	1.13403	E9AV48	E9AV48	tr|E9AV48|E9AV48_LEIMU Uncharacterized protein OS=Leishmania mexicana (strain MHOM/GT/2001/U1103) OX=929439 GN=LMXM_21_0800 PE=4 SV=1	8	8	8	3.6	3.6	3.6	249.23
0	1.82107	1.06912	0	2.15633	0.57468	+	2.15304	1.9887	+	1.09802	0.821898	E9AVY6	E9AVY6	tr|E9AVY6|E9AVY6_LEIMU Alanine--tRNA ligase OS=Leishmania mexicana (strain MHOM/GT/2001/U1103) OX=929439 GN=LMXM_22_1540 PE=3 SV=1	8	8	8	10.5	10.5	10.5	106.16
0	2.40641	2.03542	0	2.30048	1.37316	+	3.29578	2.35345	+	1.44686	1.70429	E9AW86;E9AW57	E9AW86;E9AW57	tr|E9AW86|E9AW86_LEIMU Acetyl-coenzyme A synthetase OS=Leishmania mexicana (strain MHOM/GT/2001/U1103) OX=929439 GN=LMXM_23_0710 PE=3 SV=1;tr|E9AW57|E9AW57_LEIMU Acetyl-coenzyme A synthetase (Fragment) OS=Leishmania mexicana (strain MHOM/GT/2001/U1103) OX=	8	8	8	12.2	12.2	12.2	77.449
0	2.8706	2.33775	0	2.2986	2.13857	+	1.91993	2.5846	+	2.70464	2.23816	E9B038	E9B038	tr|E9B038|E9B038_LEIMU Uncharacterized protein OS=Leishmania mexicana (strain MHOM/GT/2001/U1103) OX=929439 GN=LMXM_28_2170 PE=4 SV=1	8	8	8	13.8	13.8	13.8	71.336
0	1.54839	1.57509	0	1.42812	1.70077	+	2.78813	1.48825	+	2.83303	1.63793	E9B078	E9B078	tr|E9B078|E9B078_LEIMU Putative 40S ribosomal protein S17 OS=Leishmania mexicana (strain MHOM/GT/2001/U1103) OX=929439 GN=LMXM_28_2555 PE=3 SV=1	8	8	8	46.9	46.9	46.9	16.408
0	1.03715	0.640354	0	0.819133	1.15868	+	1.8692	0.928139	+	1.13122	0.899516	E9B1E9	E9B1E9	tr|E9B1E9|E9B1E9_LEIMU Putative 5-methyltetrahydropteroyltriglutamate--homocyst ei nemethyltransferase OS=Leishmania mexicana (strain MHOM/GT/2001/U1103) OX=929439 GN=LMXM_30_0010 PE=3 SV=1	8	8	8	11.7	11.7	11.7	86.106
0	2.23099	2.43464	0	2.20042	2.64064	+	4.32252	2.21571	+	2.78427	2.53764	E9B2K8	E9B2K8	tr|E9B2K8|E9B2K8_LEIMU Uncharacterized protein OS=Leishmania mexicana (strain MHOM/GT/2001/U1103) OX=929439 GN=LMXM_31_0840 PE=4 SV=1	8	8	8	16.6	16.6	16.6	56.745
0	1.77	1.55241	0	1.799	1.77866	+	4.18023	1.7845	+	2.33899	1.66553	E9B4G7	E9B4G7	tr|E9B4G7|E9B4G7_LEIMU Uncharacterized protein OS=Leishmania mexicana (strain MHOM/GT/2001/U1103) OX=929439 GN=LMXM_33_0010 PE=4 SV=1	8	8	8	24.5	24.5	24.5	33.496
0	2.31228	2.2423	0	2.13752	2.12992	+	2.81284	2.2249	+	3.1804	2.18611	E9B665;E9B5H0;REV__E9AYZ8	E9B665	tr|E9B665|E9B665_LEIMU Putative 60S ribosomal protein L5 OS=Leishmania mexicana (strain MHOM/GT/2001/U1103) OX=929439 GN=LMXM_34_1880 PE=3 SV=1	8	8	8	24.3	24.3	24.3	34.029
0	2.28505	1.35188	0	2.75112	2.38318	+	2.07283	2.51808	+	1.16432	1.86753	E9B6P8	E9B6P8	tr|E9B6P8|E9B6P8_LEIMU Putative Gim5A protein (Glycosomal membrane protein) OS=Leishmania mexicana (strain MHOM/GT/2001/U1103) OX=929439 GN=LMXM_34_3700 PE=4 SV=1	8	8	8	30.2	30.2	30.2	24.88
0	1.72402	1.35773	0	1.76286	0.826604	+	3.90642	1.74344	+	1.26481	1.09217	E8NHJ8;E8NHJ9	E8NHJ8;E8NHJ9	tr|E8NHJ8|E8NHJ8_LEIMU 60S acidic ribosomal protein P0 OS=Leishmania mexicana (strain MHOM/GT/2001/U1103) OX=929439 GN=LMXM_27_1380 PE=3 SV=1;tr|E8NHJ9|E8NHJ9_LEIMU Uncharacterized protein LmxM_27_1380a_1 (Fragment) OS=Leishmania mexicana (strain MHOM/GT/2	7	7	7	17.7	17.7	17.7	34.636
0	0.837396	0.145673	0	2.1107	0.854819	+	0.833855	1.47405	+	0.532039	0.500246	E9AJQ5;F5A557	E9AJQ5;F5A557	tr|E9AJQ5|E9AJQ5_LEIMU Delta-1-pyrroline-5-carboxylate dehydrogenase,putative OS=Leishmania mexicana (strain MHOM/GT/2001/U1103) OX=929439 GN=LMXM_03_0200 PE=3 SV=1;tr|F5A557|F5A557_LEIAM Delta1-pyrroline-5-carboxylate dehydrogenase OS=Leishmania amazonens	7	7	7	14.5	14.5	14.5	59.466
0	1.37584	0.600163	0	1.84478	1.38979	+	1.68718	1.61031	+	0.893031	0.994976	E9ALH3	E9ALH3	tr|E9ALH3|E9ALH3_LEIMU ATP-dependent 6-phosphofructokinase OS=Leishmania mexicana (strain MHOM/GT/2001/U1103) OX=929439 GN=pfk PE=3 SV=1	7	7	7	15.6	15.6	15.6	54.066
0	4.28125	4.20179	0	3.12366	2.92352	+	1.6275	3.70246	+	1.51273	3.56266	E9ALY6;Q9U4E3	E9ALY6;Q9U4E3	tr|E9ALY6|E9ALY6_LEIMU Putative ADP ribosylation factor 3 OS=Leishmania mexicana (strain MHOM/GT/2001/U1103) OX=929439 GN=LMXM_08_29_0880 PE=3 SV=1;tr|Q9U4E3|Q9U4E3_LEIAM ADP-ribosylation factor-like 3A OS=Leishmania amazonensis OX=5659 GN=ARL-3A PE=3 SV=1	7	7	7	46.9	46.9	46.9	20.142
0	2.74048	2.22077	0	1.93636	2.179	+	1.54801	2.33842	+	4.04509	2.19988	E9AM67	E9AM67	tr|E9AM67|E9AM67_LEIMU Proteasome regulatory non-ATPase subunit,putative OS=Leishmania mexicana (strain MHOM/GT/2001/U1103) OX=929439 GN=LMXM_08_29_0120 PE=4 SV=1	7	7	7	9.5	9.5	9.5	99.313
0	2.1717	1.70887	0	2.2899	2.04887	+	3.15426	2.2308	+	2.09218	1.87887	E9AMV3	E9AMV3	tr|E9AMV3|E9AMV3_LEIMU Uncharacterized protein OS=Leishmania mexicana (strain MHOM/GT/2001/U1103) OX=929439 GN=LMXM_09_1010 PE=4 SV=1	7	7	7	14.4	14.4	14.4	67.39
0	2.56963	2.57464	0	2.84366	2.50874	+	2.59301	2.70665	+	3.77455	2.54169	E9AMV9;E9AMW0	E9AMV9	tr|E9AMV9|E9AMV9_LEIMU Putative eukaryotic translation initiation factor 2 subunit OS=Leishmania mexicana (strain MHOM/GT/2001/U1103) OX=929439 GN=LMXM_09_1070 PE=4 SV=1	7	7	7	16.9	16.9	16.9	52.548
0	1.3218	0.910319	0	0.910994	0.664069	+	1.49182	1.1164	+	1.62706	0.787194	E9AQ19	E9AQ19	tr|E9AQ19|E9AQ19_LEIMU Putative 60S ribosomal protein L13a OS=Leishmania mexicana (strain MHOM/GT/2001/U1103) OX=929439 GN=LMXM_15_0200 PE=3 SV=1	7	7	7	29.3	29.3	29.3	25.521
0	2.83821	2.48745	0	2.29007	2.12832	+	1.94953	2.56414	+	2.22191	2.30788	E9AQN5;E9B4A3	E9AQN5	tr|E9AQN5|E9AQN5_LEIMU Transaldolase OS=Leishmania mexicana (strain MHOM/GT/2001/U1103) OX=929439 GN=LMXM_16_0760 PE=3 SV=1	7	7	7	24.2	24.2	24.2	36.976
0	3.31485	2.98442	0	3.31606	3.14712	+	7.47657	3.31545	+	3.15286	3.06577	E9ATN0	E9ATN0	tr|E9ATN0|E9ATN0_LEIMU Uncharacterized protein OS=Leishmania mexicana (strain MHOM/GT/2001/U1103) OX=929439 GN=LMXM_36_4460 PE=4 SV=1	7	7	7	48.1	48.1	48.1	17.317
0	1.83608	1.9638	0	1.878	1.59738	+	3.8949	1.85704	+	1.98208	1.78059	E9AU20	E9AU20	tr|E9AU20|E9AU20_LEIMU Uncharacterized protein OS=Leishmania mexicana (strain MHOM/GT/2001/U1103) OX=929439 GN=LMXM_36_5850 PE=4 SV=1	7	7	7	14.2	14.2	14.2	57.284
0	1.63159	0.840234	0	1.06725	-0.318529	+	1.38668	1.34942		0.156989	0.260852	E9AU41;E9AJP4	E9AU41	tr|E9AU41|E9AU41_LEIMU Uncharacterized protein OS=Leishmania mexicana (strain MHOM/GT/2001/U1103) OX=929439 GN=LMXM_36_6060 PE=4 SV=1	7	7	7	9.8	9.8	9.8	84.582
0	2.40725	2.2848	0	1.79038	0.803149	+	1.67941	2.09882	+	0.763158	1.54397	E9AUQ7;E9AUQ8	E9AUQ7;E9AUQ8	tr|E9AUQ7|E9AUQ7_LEIMU Calpain-like cysteine peptidase OS=Leishmania mexicana (strain MHOM/GT/2001/U1103) OX=929439 GN=LMXM_20_1180 PE=3 SV=1;tr|E9AUQ8|E9AUQ8_LEIMU Putative calpain-like cysteine peptidase OS=Leishmania mexicana (strain MHOM/GT/2001/U1103)	7	7	7	9.5	9.5	9.5	103.53
0	1.91167	2.4456	0	3.00927	2.22265	+	1.33423	2.46047	+	2.64339	2.33413	E9AW84	E9AW84	tr|E9AW84|E9AW84_LEIMU 3-ketoacyl-CoA thiolase-like protein OS=Leishmania mexicana (strain MHOM/GT/2001/U1103) OX=929439 GN=LMXM_23_0690 PE=1 SV=1	7	7	7	16.3	16.3	16.3	47.372
0	0.694917	0.976972	0	-0.0304937	-0.843639	+	0.34066	0.332212		0.0230615	0.0666665	E9AWR8	E9AWR8	tr|E9AWR8|E9AWR8_LEIMU Putative malic enzyme OS=Leishmania mexicana (strain MHOM/GT/2001/U1103) OX=929439 GN=LMXM_24_0770 PE=4 SV=1	8	7	7	17.6	14.5	14.5	63.357
0	1.71241	1.05691	0	2.29398	2.33443	+	1.68977	2.00319	+	0.930229	1.69567	E9AXF3	E9AXF3	tr|E9AXF3|E9AXF3_LEIMU Uncharacterized protein OS=Leishmania mexicana (strain MHOM/GT/2001/U1103) OX=929439 GN=LMXM_25_0750 PE=3 SV=1	7	7	7	16.5	16.5	16.5	45.211
0	2.43929	1.42253	0	1.42781	1.17971	+	1.20686	1.93355	+	2.06575	1.30112	E9AXG9	E9AXG9	tr|E9AXG9|E9AXG9_LEIMU Peptidyl-prolyl cis-trans isomerase OS=Leishmania mexicana (strain MHOM/GT/2001/U1103) OX=929439 GN=LMXM_25_0910 PE=3 SV=1	7	7	7	45.2	45.2	45.2	18.794
0	2.72332	1.80527	0	2.25321	1.89856	+	2.05523	2.48826	+	3.19809	1.85191	E9AXJ1	E9AXJ1	tr|E9AXJ1|E9AXJ1_LEIMU Aldehyde dehydrogenase, mitochondrial OS=Leishmania mexicana (strain MHOM/GT/2001/U1103) OX=929439 GN=LMXM_25_1120 PE=3 SV=1	7	7	7	13.8	13.8	13.8	54.259
0	2.18907	2.23727	0	2.09175	2.15103	+	3.28698	2.14041	+	3.41341	2.19415	E9B2J9	E9B2J9	tr|E9B2J9|E9B2J9_LEIMU Putative RNA binding protein OS=Leishmania mexicana (strain MHOM/GT/2001/U1103) OX=929439 GN=LMXM_31_0750 PE=4 SV=1	7	7	7	38.7	38.7	38.7	25.249
0	1.93149	1.21129	0	2.30624	1.8932	+	2.11184	2.11887	+	1.34665	1.55225	E9B2M5	E9B2M5	tr|E9B2M5|E9B2M5_LEIMU Chaperonin containing t-complex protein,putative OS=Leishmania mexicana (strain MHOM/GT/2001/U1103) OX=929439 GN=LMXM_31_1000 PE=3 SV=1	7	7	7	12.8	12.8	12.8	59.3
0	3.62965	1.37027	0	2.62227	2.0381	+	1.60216	3.12596	+	1.43994	1.70418	E9B384	E9B384	tr|E9B384|E9B384_LEIMU Uncharacterized protein OS=Leishmania mexicana (strain MHOM/GT/2001/U1103) OX=929439 GN=LMXM_31_3010 PE=4 SV=1	7	7	7	9.5	9.5	9.5	96.957
0	2.10512	1.43994	0	2.32926	1.58961	+	2.5943	2.21719	+	2.61409	1.51478	E9B4X7	E9B4X7	tr|E9B4X7|E9B4X7_LEIMU Uncharacterized protein OS=Leishmania mexicana (strain MHOM/GT/2001/U1103) OX=929439 GN=LMXM_33_1520 PE=4 SV=1	7	7	7	48.5	48.5	48.5	14.324
0	1.91697	1.48326	0	2.42433	1.43021	+	1.87339	2.17065	+	3.47964	1.45673	E9B520	E9B520	tr|E9B520|E9B520_LEIMU Putative asparaginyl-tRNA synthetase OS=Leishmania mexicana (strain MHOM/GT/2001/U1103) OX=929439 GN=LMXM_33_2340 PE=4 SV=1	7	7	7	8.7	8.7	8.7	98.674
0	1.59655	0.495808	0	1.63797	1.15181	+	3.78521	1.61726	+	0.89063	0.823811	E9B549	E9B549	tr|E9B549|E9B549_LEIMU Uncharacterized protein OS=Leishmania mexicana (strain MHOM/GT/2001/U1103) OX=929439 GN=LMXM_33_2580 PE=4 SV=1	7	7	7	42.9	42.9	42.9	22.572
0	1.30646	1.57429	0	1.63813	1.60569	+	1.90481	1.4723	+	4.01099	1.58999	E9B573	E9B573	tr|E9B573|E9B573_LEIMU Regulatory subunit of protein kinase a-like protein OS=Leishmania mexicana (strain MHOM/GT/2001/U1103) OX=929439 GN=LMXM_33_2820 PE=4 SV=1	7	7	7	11.9	11.9	11.9	71.735
0	1.32707	1.00693	0	0.987249	0.986058	+	1.68013	1.15716	+	3.96004	0.996493	E9B5P1;Q27686;E9B5P0	E9B5P1;Q27686	tr|E9B5P1|E9B5P1_LEIMU Pyruvate kinase OS=Leishmania mexicana (strain MHOM/GT/2001/U1103) OX=929439 GN=LMXM_34_0030 PE=3 SV=1;sp|Q27686|KPYK_LEIME Pyruvate kinase OS=Leishmania mexicana OX=5665 GN=PYK PE=1 SV=2	7	7	7	15.7	15.7	15.7	54.02
0	2.65872	2.26709	0	1.99891	2.0312	+	1.71033	2.32881	+	2.52311	2.14914	E9B5Y1;E9B5Y0;E9B1C3	E9B5Y1	tr|E9B5Y1|E9B5Y1_LEIMU Putative casein kinase OS=Leishmania mexicana (strain MHOM/GT/2001/U1103) OX=929439 GN=LMXM_34_1010 PE=3 SV=1	7	7	7	21.8	21.8	21.8	39.933
0	1.7241	1.34667	0	2.23725	1.89024	+	1.78597	1.98067	+	1.56765	1.61846	E9B6K2	E9B6K2	tr|E9B6K2|E9B6K2_LEIMU Putative cystathione gamma lyase OS=Leishmania mexicana (strain MHOM/GT/2001/U1103) OX=929439 GN=LMXM_34_3230 PE=3 SV=1	7	7	7	21.5	21.5	21.5	44.446
0	2.35175	1.22541	0	2.07758	1.36469	+	2.4191	2.21466	+	2.54076	1.29505	E9B6L3;B0FZP5;Q6TUM2;Q86L92;Q6Y9Q8;Q6Y9S0	E9B6L3;B0FZP5;Q6TUM2	tr|E9B6L3|E9B6L3_LEIMU 6-phosphogluconate dehydrogenase, decarboxylating OS=Leishmania mexicana (strain MHOM/GT/2001/U1103) OX=929439 GN=LMXM_34_3340 PE=3 SV=1;tr|B0FZP5|B0FZP5_LEIAM 6-phosphogluconate dehydrogenase, decarboxylating OS=Leishmania amazonens	7	7	7	18.4	18.4	18.4	52.168
0	2.92571	2.68736	0	2.4955	1.99466	+	2.20492	2.7106	+	1.67376	2.34101	E9B6Q7	E9B6Q7	tr|E9B6Q7|E9B6Q7_LEIMU Putative 60S ribosomal protein L23 OS=Leishmania mexicana (strain MHOM/GT/2001/U1103) OX=929439 GN=LMXM_34_3790 PE=3 SV=1	7	7	7	56.1	56.1	56.1	14.956
0	2.0058	1.62335	0	1.80639	0.908077	+	2.5646	1.90609	+	1.14633	1.26572	E9B6X2	E9B6X2	tr|E9B6X2|E9B6X2_LEIMU Putative mitochondrial phosphate transporter OS=Leishmania mexicana (strain MHOM/GT/2001/U1103) OX=929439 GN=LMXM_34_4430 PE=3 SV=1	8	8	7	24	24	20.8	34.712
0	1.58095	1.47686	0	1.39206	1.25821	+	2.39658	1.48651	+	2.1986	1.36754	E9B376;A0A1Y0DDB3	E9B376;A0A1Y0DDB3	tr|E9B376|E9B376_LEIMU Nucleoside diphosphate kinase OS=Leishmania mexicana (strain MHOM/GT/2001/U1103) OX=929439 GN=LMXM_31_2950 PE=3 SV=1;tr|A0A1Y0DDB3|A0A1Y0DDB3_LEIAM Nucleoside diphosphate kinase OS=Leishmania amazonensis OX=5659 PE=1 SV=1	6	6	6	49	49	49	16.674
0	1.36227	1.79896	0	2.16531	2.07461	+	1.31774	1.76379	+	2.29878	1.93679	E9AJJ4	E9AJJ4	tr|E9AJJ4|E9AJJ4_LEIMU Uncharacterized protein OS=Leishmania mexicana (strain MHOM/GT/2001/U1103) OX=929439 GN=LMXM_02_0310 PE=4 SV=1	6	6	6	11.5	11.5	11.5	70.815
NaN	NaN	NaN	0	1.95833	1.23529		0	1.95833		0	1.23529	E9AMV7	E9AMV7	tr|E9AMV7|E9AMV7_LEIMU Uncharacterized protein OS=Leishmania mexicana (strain MHOM/GT/2001/U1103) OX=929439 GN=LMXM_09_1050 PE=4 SV=1	6	6	6	26.1	26.1	26.1	25.969
0	2.5732	2.58507	0	3.04219	2.92262	+	2.16095	2.8077	+	2.42772	2.75384	E9ANA1	E9ANA1	tr|E9ANA1|E9ANA1_LEIMU Putative small GTP-binding protein Rab11 OS=Leishmania mexicana (strain MHOM/GT/2001/U1103) OX=929439 GN=LMXM_10_0910 PE=4 SV=1	6	6	6	32.7	32.7	32.7	23.358
0	2.38029	2.13493	0	1.3834	0.629707	+	1.19693	1.88185	+	0.682644	1.38232	E9APT8	E9APT8	tr|E9APT8|E9APT8_LEIMU Putative immunodominant antigen (Tc40 antigen-like) OS=Leishmania mexicana (strain MHOM/GT/2001/U1103) OX=929439 GN=LMXM_14_0930 PE=4 SV=1	6	6	6	7.8	7.8	7.8	91.393
0	1.01705	0.451421	0	2.25059	1.84838	+	0.928696	1.63382	+	0.61717	1.1499	Q95PT4;E9APY4;O00815	Q95PT4;E9APY4;O00815	tr|Q95PT4|Q95PT4_LEIME Myo-inositol-1-phosphate synthase OS=Leishmania mexicana OX=5665 GN=ino1 PE=4 SV=1;tr|E9APY4|E9APY4_LEIMU Myo-inositol-1-phosphate synthase OS=Leishmania mexicana (strain MHOM/GT/2001/U1103) OX=929439 GN=LMXM_14_1360 PE=4 SV=1;tr|O00	6	6	6	13.5	13.5	13.5	58.19
0	1.43721	2.06343	NaN	NaN	NaN		0	1.43721		0	2.06343	E9AR70	E9AR70	tr|E9AR70|E9AR70_LEIMU Uncharacterized protein OS=Leishmania mexicana (strain MHOM/GT/2001/U1103) OX=929439 GN=LMXM_17_0980 PE=4 SV=1	6	6	6	8.8	8.8	8.8	82.954
0	1.70379	0.875548	0	1.91053	0.758857	+	2.48732	1.80716	+	2.29595	0.817203	E9ARZ1	E9ARZ1	tr|E9ARZ1|E9ARZ1_LEIMU Putative 40S ribosomal protein S13 OS=Leishmania mexicana (strain MHOM/GT/2001/U1103) OX=929439 GN=LMXM_19_0390 PE=3 SV=1	6	6	6	42.4	42.4	42.4	17.471
0	2.61132	2.31574	0	2.83989	2.90282	+	2.7561	2.7256	+	1.90586	2.60928	E9AS67	E9AS67	tr|E9AS67|E9AS67_LEIMU Uncharacterized protein OS=Leishmania mexicana (strain MHOM/GT/2001/U1103) OX=929439 GN=LMXM_19_1160 PE=4 SV=1	6	6	6	16.5	16.5	16.5	41.311
0	2.21699	2.00841	0	1.4659	1.30914	+	1.40711	1.84145	+	1.38017	1.65877	E9ASE2;E9AUA8	E9ASE2	tr|E9ASE2|E9ASE2_LEIMU eIF3-interacting protein-like protein OS=Leishmania mexicana (strain MHOM/GT/2001/U1103) OX=929439 GN=LMXM_36_0250 PE=4 SV=1	6	6	6	12.5	12.5	12.5	62.709
0	1.48468	0.625334	0	0.938511	0.709341	+	1.32577	1.2116	+	2.40469	0.667338	E9ASL3	E9ASL3	tr|E9ASL3|E9ASL3_LEIMU Putative 40S ribosomal protein S18 OS=Leishmania mexicana (strain MHOM/GT/2001/U1103) OX=929439 GN=LMXM_36_0930 PE=3 SV=1	6	6	6	39.2	39.2	39.2	17.368
0	2.00186	2.28239	0	1.30428	0.862792	+	1.37934	1.65307	+	0.803869	1.57259	E9ASX7	E9ASX7	tr|E9ASX7|E9ASX7_LEIMU Chaperonin HSP60, mitochondrial OS=Leishmania mexicana (strain MHOM/GT/2001/U1103) OX=929439 GN=LMXM_36_2020 PE=3 SV=1	22	6	6	43.8	14.7	14.7	60.305
0	3.03641	2.54496	0	1.62122	1.52355	+	1.09028	2.32881	+	1.23933	2.03425	E9AT96	E9AT96	tr|E9AT96|E9AT96_LEIMU Receptor-type adenylate cyclase a-like protein OS=Leishmania mexicana (strain MHOM/GT/2001/U1103) OX=929439 GN=LMXM_36_3180 PE=4 SV=1	6	6	6	4.5	4.5	4.5	152.3
0	2.03993	1.9905	0	2.1647	1.65953	+	3.05582	2.10232	+	2.09034	1.82502	E9ATZ6	E9ATZ6	tr|E9ATZ6|E9ATZ6_LEIMU Putative isoleucyl-tRNA synthetase OS=Leishmania mexicana (strain MHOM/GT/2001/U1103) OX=929439 GN=LMXM_36_5620 PE=3 SV=1	6	6	6	5.6	5.6	5.6	125.76
0	1.3359	1.94011	0	2.16957	0.527928	+	1.28256	1.75274	+	0.652416	1.23402	E9AUD5	E9AUD5	tr|E9AUD5|E9AUD5_LEIMU Putative eukaryotic translation initiation factor 3 subunit 8 OS=Leishmania mexicana (strain MHOM/GT/2001/U1103) OX=929439 GN=LMXM_36_6980 PE=4 SV=1	6	6	6	9.9	9.9	9.9	81.701
0	2.25187	1.52119	0	1.58454	0.404518	+	1.53836	1.9182	+	0.644437	0.962853	E9AV89	E9AV89	tr|E9AV89|E9AV89_LEIMU Putative 60S ribosomal protein L9 OS=Leishmania mexicana (strain MHOM/GT/2001/U1103) OX=929439 GN=LMXM_21_1050 PE=4 SV=1	6	6	6	33.2	33.2	33.2	21.527
0	1.22258	0.737757	0	1.46713	0.743318	+	2.08801	1.34485	+	4.85087	0.740538	E9AVY4	E9AVY4	tr|E9AVY4|E9AVY4_LEIMU Putative 40S ribosomal protein L14 OS=Leishmania mexicana (strain MHOM/GT/2001/U1103) OX=929439 GN=LMXM_22_1520 PE=4 SV=1	6	6	6	30.9	30.9	30.9	19.985
0	2.35932	2.71623	0	1.57247	0.839263	+	1.42258	1.9659	+	0.701838	1.77775	E9AX08	E9AX08	tr|E9AX08|E9AX08_LEIMU Succinate dehydrogenase [ubiquinone] flavoprotein subunit, mitochondrial OS=Leishmania mexicana (strain MHOM/GT/2001/U1103) OX=929439 GN=LMXM_24_1630 PE=3 SV=1	6	6	6	12.4	12.4	12.4	66.721
0	2.21589	1.59036	0	2.14769	1.85044	+	3.61235	2.18179	+	2.24683	1.7204	E9AYD6	E9AYD6	tr|E9AYD6|E9AYD6_LEIMU Putative thimet oligopeptidase (Metallo-peptidase, clan ma(E), family m3) OS=Leishmania mexicana (strain MHOM/GT/2001/U1103) OX=929439 GN=LMXM_26_1570 PE=3 SV=1	6	6	6	11.1	11.1	11.1	77.044
0	0.468512	-0.234417	NaN	NaN	NaN		0	0.468512		0	-0.234417	E9AZE9	E9AZE9	tr|E9AZE9|E9AZE9_LEIMU Putative heat shock protein DNAJ OS=Leishmania mexicana (strain MHOM/GT/2001/U1103) OX=929439 GN=LMXM_27_2400 PE=3 SV=1	6	6	6	20.7	20.7	20.7	43.566
0	2.66347	1.56241	0	2.115	2.20551	+	1.88876	2.38924	+	1.55414	1.88396	E9AZQ9	E9AZQ9	tr|E9AZQ9|E9AZQ9_LEIMU Uncharacterized protein OS=Leishmania mexicana (strain MHOM/GT/2001/U1103) OX=929439 GN=LMXM_28_0930 PE=4 SV=1	6	6	6	16.3	16.3	16.3	45.651
0	2.54541	2.00194	0	2.07074	1.30089	+	1.98259	2.30808	+	1.37448	1.65141	E9B063	E9B063	tr|E9B063|E9B063_LEIMU Dihydrolipoamide acetyltransferase component of pyruvate dehydrogenase complex OS=Leishmania mexicana (strain MHOM/GT/2001/U1103) OX=929439 GN=LMXM_28_2420 PE=3 SV=1	6	6	6	18.5	18.5	18.5	41.737
0	2.0358	1.56219	0	2.27338	0.524796	+	2.51913	2.15459	+	0.740136	1.04349	E9B163	E9B163	tr|E9B163|E9B163_LEIMU Putative aldehyde dehydrogenase OS=Leishmania mexicana (strain MHOM/GT/2001/U1103) OX=929439 GN=LMXM_29_2900 PE=3 SV=1	6	6	6	12.6	12.6	12.6	63.914
0	0.86262	1.54535	0	1.73844	0.808566	+	1.01261	1.30053	+	1.06762	1.17696	E9B187	E9B187	tr|E9B187|E9B187_LEIMU Putative valyl-tRNA synthetase OS=Leishmania mexicana (strain MHOM/GT/2001/U1103) OX=929439 GN=LMXM_29_3130 PE=3 SV=1	6	6	6	6.9	6.9	6.9	109.79
0	1.58074	1.30779	0	1.8854	1.54606	+	2.11707	1.73307	+	2.16126	1.42692	E9B5U1;E9B2L2	E9B5U1;E9B2L2	tr|E9B5U1|E9B5U1_LEIMU 60S ribosomal protein L18a OS=Leishmania mexicana (strain MHOM/GT/2001/U1103) OX=929439 GN=LMXM_34_0600 PE=3 SV=1;tr|E9B2L2|E9B2L2_LEIMU 60S ribosomal protein L18a OS=Leishmania mexicana (strain MHOM/GT/2001/U1103) OX=929439 GN=LMXM_	6	6	6	39.7	39.7	39.7	20.779
0	2.36507	2.15336	0	2.39091	2.04662	+	4.53006	2.37799	+	3.19026	2.09999	E9B343	E9B343	tr|E9B343|E9B343_LEIMU Putative cystathionine beta-lyase OS=Leishmania mexicana (strain MHOM/GT/2001/U1103) OX=929439 GN=LMXM_31_2640 PE=3 SV=1	6	6	6	17	17	17	44.512
0	2.41282	2.25076	0	2.01357	1.76076	+	2.09487	2.2132	+	1.83581	2.00576	E9B3W9	E9B3W9	tr|E9B3W9|E9B3W9_LEIMU Cysteine conjugate beta-lyase,aminotransferase-like protein OS=Leishmania mexicana (strain MHOM/GT/2001/U1103) OX=929439 GN=LMXM_32_1330 PE=4 SV=1	6	6	6	17.6	17.6	17.6	46.123
0	1.05098	-0.551066	0	1.23398	-0.194508	+	2.19703	1.14248	+	0.765331	-0.372787	Q71PB4;E9B5W2	Q71PB4;E9B5W2	tr|Q71PB4|Q71PB4_LEIME Broad specificity aminotransferase (Fragment) OS=Leishmania mexicana OX=5665 PE=1 SV=1;tr|E9B5W2|E9B5W2_LEIMU Putative aspartate aminotransferase OS=Leishmania mexicana (strain MHOM/GT/2001/U1103) OX=929439 GN=LMXM_34_0820 PE=4 SV=1	6	6	6	13.8	13.8	13.8	46.202
0	0.181749	1.12422	0	2.07791	1.26145	+	0.449019	1.12983	+	2.48251	1.19284	E9AMS8;A7XAB0	E9AMS8;A7XAB0	tr|E9AMS8|E9AMS8_LEIMU Oligopeptidase b OS=Leishmania mexicana (strain MHOM/GT/2001/U1103) OX=929439 GN=LMXM_09_0770 PE=4 SV=1;tr|A7XAB0|A7XAB0_LEIAM Oligopeptidase B OS=Leishmania amazonensis OX=5659 PE=4 SV=1	5	5	5	6.4	6.4	6.4	83.587
0	2.01961	1.19158	0	2.29203	2.29783	+	2.40138	2.15582	+	1.05791	1.7447	E8NHE3	E8NHE3	tr|E8NHE3|E8NHE3_LEIMU Putative 60S ribosomal protein L28 OS=Leishmania mexicana (strain MHOM/GT/2001/U1103) OX=929439 GN=LMXM_11_1130 PE=4 SV=1	5	5	5	35.4	35.4	35.4	16.236
0	3.56999	3.65044	0	3.25331	3.02371	+	2.66815	3.41165	+	2.06034	3.33708	E8NHJ5;E9AWZ6	E8NHJ5;E9AWZ6	tr|E8NHJ5|E8NHJ5_LEIMU WGS CADB00000000 data, contig 43 OS=Leishmania mexicana (strain MHOM/GT/2001/U1103) OX=929439 GN=LmxM_24_1500a_1 PE=3 SV=1;tr|E9AWZ6|E9AWZ6_LEIMU IgE-dependent histamine-releasing factor,putative OS=Leishmania mexicana (strain MHOM/G	5	5	5	25.3	25.3	25.3	19.317
0	1.26469	1.44332	0	1.53062	0.992909	+	2.04917	1.39765	+	1.48782	1.21811	E9AJD9;E9AJD6	E9AJD9	tr|E9AJD9|E9AJD9_LEIMU Putative long-chain-fatty-acid-CoA ligase OS=Leishmania mexicana (strain MHOM/GT/2001/U1103) OX=929439 GN=LMXM_01_0520 PE=4 SV=1	6	6	5	10.2	10.2	8.8	77.583
0	2.84361	2.89318	0	3.19272	3.74967	+	2.47779	3.01817	+	1.78994	3.32142	E9AJS6;E9AJS7	E9AJS6;E9AJS7	tr|E9AJS6|E9AJS6_LEIMU Putative 60S acidic ribosomal protein P2 OS=Leishmania mexicana (strain MHOM/GT/2001/U1103) OX=929439 GN=LMXM_03_0430 PE=3 SV=1;tr|E9AJS7|E9AJS7_LEIMU Putative 60S acidic ribosomal protein P2 OS=Leishmania mexicana (strain MHOM/GT/20	5	5	5	53.6	53.6	53.6	9.7078
0	1.81059	0.764192	0	2.69147	0.584987	+	1.44109	2.25103	+	1.76475	0.67459	E9AK29	E9AK29	tr|E9AK29|E9AK29_LEIMU 60S ribosomal protein L11 (L5, L16) OS=Leishmania mexicana (strain MHOM/GT/2001/U1103) OX=929439 GN=LMXM_04_0470 PE=3 SV=1	5	5	5	20.2	20.2	20.2	21.675
0	2.27188	1.69556	0	0.957544	-0.133178	+	0.875148	1.61471		0.316129	0.781193	E9AKK2	E9AKK2	tr|E9AKK2|E9AKK2_LEIMU Dipeptidyl peptidase 3 OS=Leishmania mexicana (strain MHOM/GT/2001/U1103) OX=929439 GN=LMXM_05_0960 PE=3 SV=1	5	5	5	8.8	8.8	8.8	75.732
0	2.69925	2.76221	0	1.68356	2.23169	+	1.30336	2.19141	+	1.95476	2.49695	E9ALP4	E9ALP4	tr|E9ALP4|E9ALP4_LEIMU Putative 40S ribosomal protein S15A OS=Leishmania mexicana (strain MHOM/GT/2001/U1103) OX=929439 GN=LMXM_08_29_1800 PE=3 SV=1	5	5	5	31.5	31.5	31.5	14.696
0	0.531472	0.72678	0	1.18655	0.403092	+	0.921497	0.859009	+	1.13562	0.564936	E9ALW5;E9ALW4	E9ALW5;E9ALW4	tr|E9ALW5|E9ALW5_LEIMU Putative ribosomal protein L1a OS=Leishmania mexicana (strain MHOM/GT/2001/U1103) OX=929439 GN=LMXM_08_29_1070 PE=4 SV=1;tr|E9ALW4|E9ALW4_LEIMU Putative ribosomal protein L1a OS=Leishmania mexicana (strain MHOM/GT/2001/U1103) OX=9294	5	5	5	20.4	20.4	20.4	41.106
0	3.46828	3.59537	0	3.70152	3.66185	+	2.9761	3.5849	+	4.07626	3.62861	E9AM28	E9AM28	tr|E9AM28|E9AM28_LEIMU Cofilin-like protein OS=Leishmania mexicana (strain MHOM/GT/2001/U1103) OX=929439 GN=LMXM_08_29_0510 PE=3 SV=1	5	5	5	30.9	30.9	30.9	15.689
0	2.66466	0.972081	0	2.45928	1.30022	+	2.79511	2.56197	+	1.69415	1.13615	E9B1Y9;E9AMU1;E9ATD2;E9ASI0;E9APX4	E9B1Y9;E9AMU1;E9ATD2	tr|E9B1Y9|E9B1Y9_LEIMU Ubiquitin-fusion protein OS=Leishmania mexicana (strain MHOM/GT/2001/U1103) OX=929439 GN=LMXM_30_1900 PE=4 SV=1;tr|E9AMU1|E9AMU1_LEIMU Putative polyubiquitin OS=Leishmania mexicana (strain MHOM/GT/2001/U1103) OX=929439 GN=LMXM_09_089	5	5	5	38.3	38.3	38.3	14.682
0	1.65523	1.79306	0	1.52752	0.667753	+	2.7942	1.59137	+	0.79508	1.23041	E9AN39	E9AN39	tr|E9AN39|E9AN39_LEIMU Isocitrate dehydrogenase [NADP] OS=Leishmania mexicana (strain MHOM/GT/2001/U1103) OX=929439 GN=LMXM_10_0290 PE=3 SV=1	5	5	5	14.3	14.3	14.3	48.403
0	2.30043	2.39116	0	2.07216	1.91252	+	2.56636	2.1863	+	1.91562	2.15184	E9ANI1;E9APK4	E9ANI1	tr|E9ANI1|E9ANI1_LEIMU Putative 14-3-3 protein OS=Leishmania mexicana (strain MHOM/GT/2001/U1103) OX=929439 GN=LMXM_11_0350 PE=3 SV=1	5	5	5	17.8	17.8	17.8	29.147
0	0.493373	0.0624001	0	0.0450482	-0.301124	+	0.452592	0.269211		0.237442	-0.119362	E9ATN5;E9AP80	E9ATN5;E9AP80	tr|E9ATN5|E9ATN5_LEIMU Putative 60S ribosomal protein L18 OS=Leishmania mexicana (strain MHOM/GT/2001/U1103) OX=929439 GN=LMXM_36_4510 PE=4 SV=1;tr|E9AP80|E9AP80_LEIMU Putative 60S ribosomal protein L18 OS=Leishmania mexicana (strain MHOM/GT/2001/U1103) OX	5	5	5	19.7	19.7	19.7	22.093
0	2.74537	1.22263	0	3.00493	1.26551	+	2.69224	2.87515	+	3.52744	1.24407	E9APZ2	E9APZ2	tr|E9APZ2|E9APZ2_LEIMU Uncharacterized protein OS=Leishmania mexicana (strain MHOM/GT/2001/U1103) OX=929439 GN=LMXM_14_1440 PE=4 SV=1	5	5	5	4.3	4.3	4.3	108.73
0	2.73828	2.41005	NaN	NaN	NaN		0	2.73828		0	2.41005	E9AQS3	E9AQS3	tr|E9AQS3|E9AQS3_LEIMU Tyrosyl or methionyl-tRNA synthetase-like protein OS=Leishmania mexicana (strain MHOM/GT/2001/U1103) OX=929439 GN=LMXM_16_1130 PE=4 SV=1	5	5	5	33.3	33.3	33.3	19.594
0	2.10693	1.93678	0	2.58449	2.08534	+	1.99124	2.34571	+	2.86597	2.01106	E9AQX4	E9AQX4	tr|E9AQX4|E9AQX4_LEIMU Putative prohibitin OS=Leishmania mexicana (strain MHOM/GT/2001/U1103) OX=929439 GN=LMXM_16_1610 PE=4 SV=1	5	5	5	17.5	17.5	17.5	30.271
0	2.20017	2.26911	0	0.905602	1.18382	+	0.85844	1.55288	+	1.06445	1.72647	E9ARK4	E9ARK4	tr|E9ARK4|E9ARK4_LEIMU Uncharacterized protein OS=Leishmania mexicana (strain MHOM/GT/2001/U1103) OX=929439 GN=LMXM_18_0700 PE=4 SV=1	5	5	5	7.7	7.7	7.7	77.256
0	2.28345	1.78027	0	2.68516	2.17947	+	2.18889	2.4843	+	1.99951	1.97987	E9ASN4	E9ASN4	tr|E9ASN4|E9ASN4_LEIMU Short chain 3-hydroxyacyl-CoA dehydrogenase,putative OS=Leishmania mexicana (strain MHOM/GT/2001/U1103) OX=929439 GN=LMXM_36_1140 PE=4 SV=1	5	5	5	18.7	18.7	18.7	33.127
0	2.80166	2.7281	0	2.57069	2.33913	+	2.73441	2.68618	+	2.23352	2.53361	Q9NGK2;E9AT64	Q9NGK2;E9AT64	tr|Q9NGK2|Q9NGK2_LEIAM 40S ribosomal protein S24 OS=Leishmania amazonensis OX=5659 GN=S24e PE=2 SV=1;tr|E9AT64|E9AT64_LEIMU 40S ribosomal protein S24 OS=Leishmania mexicana (strain MHOM/GT/2001/U1103) OX=929439 GN=LMXM_36_2860 PE=3 SV=1	5	5	5	33.6	33.6	33.6	15.752
0	0.790941	1.31229	0	1.35124	0.194193	+	1.20686	1.07109	+	0.508342	0.75324	E9AT99	E9AT99	tr|E9AT99|E9AT99_LEIMU 14-3-3 protein-like protein OS=Leishmania mexicana (strain MHOM/GT/2001/U1103) OX=929439 GN=LMXM_36_3210 PE=3 SV=1	5	5	5	18.6	18.6	18.6	29.686
0	2.9333	1.55418	0	3.08188	0.69068	+	3.215	3.00759	+	0.915201	1.12243	E9AU16	E9AU16	tr|E9AU16|E9AU16_LEIMU Mkiaa0324 protein-like protein OS=Leishmania mexicana (strain MHOM/GT/2001/U1103) OX=929439 GN=LMXM_36_5820 PE=4 SV=1	5	5	5	9.6	9.6	9.6	56.471
0	2.53783	1.6989	0	2.24309	2.81462	+	2.4226	2.39046	+	1.25166	2.25676	E9AUA1;Q86N96	E9AUA1;Q86N96	tr|E9AUA1|E9AUA1_LEIMU 2,3-bisphosphoglycerate-independent phosphoglycerate mutase OS=Leishmania mexicana (strain MHOM/GT/2001/U1103) OX=929439 GN=LMXM_36_6650 PE=4 SV=1;tr|Q86N96|Q86N96_LEIME Cofactor-independent phosphoglycerate mutase OS=Leishmania mexi	5	5	5	9.8	9.8	9.8	60.813
0	1.7481	1.53222	0	2.15589	0.223355	+	1.96918	1.952	+	0.50606	0.877787	E9AUS4	E9AUS4	tr|E9AUS4|E9AUS4_LEIMU Coatomer subunit beta OS=Leishmania mexicana (strain MHOM/GT/2001/U1103) OX=929439 GN=LMXM_20_1350 PE=4 SV=1	5	5	5	6.1	6.1	6.1	109.65
0	2.2564	2.19374	0	2.3205	2.05959	+	3.70751	2.28845	+	3.00289	2.12667	E9B669;E9AV40	E9B669;E9AV40	tr|E9B669|E9B669_LEIMU Putative 60S Ribosomal protein L36 OS=Leishmania mexicana (strain MHOM/GT/2001/U1103) OX=929439 GN=LMXM_34_1920 PE=4 SV=1;tr|E9AV40|E9AV40_LEIMU Putative 60S Ribosomal protein L36 OS=Leishmania mexicana (strain MHOM/GT/2001/U1103) OX	5	5	5	41	41	41	11.936
0	0.961316	0.507672	0	1.30494	1.23953	+	1.65311	1.13313	+	0.855028	0.873602	E9AVE2	E9AVE2	tr|E9AVE2|E9AVE2_LEIMU Uncharacterized protein OS=Leishmania mexicana (strain MHOM/GT/2001/U1103) OX=929439 GN=LMXM_21_1555 PE=4 SV=1	5	5	5	11.9	11.9	11.9	46.574
0	1.72132	1.25434	0	1.56627	0.912012	+	2.65429	1.64379	+	1.61847	1.08318	E9AVH2	E9AVH2	tr|E9AVH2|E9AVH2_LEIMU Centromere/microtubule binding protein cbf5,putative OS=Leishmania mexicana (strain MHOM/GT/2001/U1103) OX=929439 GN=LMXM_21_1760 PE=4 SV=1	5	5	5	11.4	11.4	11.4	48.443
0	2.62059	2.34456	0	2.86337	2.77526	+	2.70905	2.74198	+	2.15472	2.55991	E9AW04;Q4VKK7	E9AW04;Q4VKK7	tr|E9AW04|E9AW04_LEIMU Peroxidoxin (Tryparedoxin peroxidase) OS=Leishmania mexicana (strain MHOM/GT/2001/U1103) OX=929439 GN=LMXM_23_0040 PE=4 SV=1;tr|Q4VKK7|Q4VKK7_LEIAM Mitochondrial tryparedoxin peroxidase OS=Leishmania amazonensis OX=5659 PE=4 SV=1	5	5	5	20.8	20.8	20.8	25.373
0	3.04992	1.35653	NaN	NaN	NaN		0	3.04992		0	1.35653	Q9BLW4;E9AW11	Q9BLW4;E9AW11	tr|Q9BLW4|Q9BLW4_LEIME GDP-mannose pyrophosphorylase OS=Leishmania mexicana OX=5665 GN=exgmp PE=4 SV=1;tr|E9AW11|E9AW11_LEIMU Mannose-1-phosphate guanyltransferase OS=Leishmania mexicana (strain MHOM/GT/2001/U1103) OX=929439 GN=LMXM_23_0110 PE=4 SV=1	5	5	5	14.2	14.2	14.2	41.49
NaN	NaN	NaN	0	1.66201	1.02399		0	1.66201		0	1.02399	E9AW71	E9AW71	tr|E9AW71|E9AW71_LEIMU Kinesin-like protein OS=Leishmania mexicana (strain MHOM/GT/2001/U1103) OX=929439 GN=LMXM_23_0560 PE=3 SV=1	5	5	5	9.6	9.6	9.6	75.184
0	1.97146	1.49448	0	1.67246	0.902843	+	2.17615	1.82196	+	1.25296	1.19866	E9AWJ4	E9AWJ4	tr|E9AWJ4|E9AWJ4_LEIMU Putative 60S ribosomal protein L17 OS=Leishmania mexicana (strain MHOM/GT/2001/U1103) OX=929439 GN=LMXM_24_0040 PE=3 SV=1	5	5	5	26.5	26.5	26.5	19.083
0	2.2921	2.17249	0	1.04059	1.4611	+	0.932483	1.66634	+	1.44059	1.8168	E9AX01	E9AX01	tr|E9AX01|E9AX01_LEIMU Uncharacterized protein OS=Leishmania mexicana (strain MHOM/GT/2001/U1103) OX=929439 GN=LMXM_24_1560 PE=4 SV=1	5	5	5	9.2	9.2	9.2	67.501
0	3.40543	3.53824	0	2.79004	2.64703	+	2.01221	3.09773	+	1.69603	3.09264	E9AXC7;E9AXC6;E9AXC9	E9AXC7;E9AXC6	tr|E9AXC7|E9AXC7_LEIMU RNA-binding protein, putative, UPB2 OS=Leishmania mexicana (strain MHOM/GT/2001/U1103) OX=929439 GN=LMXM_25_0500 PE=4 SV=1;tr|E9AXC6|E9AXC6_LEIMU RNA-binding protein, putative, UPB1 OS=Leishmania mexicana (strain MHOM/GT/2001/U1103)	5	5	5	37.7	37.7	37.7	19.012
0	2.07878	1.08449	0	1.35454	0.809047	+	1.37954	1.71666	+	1.68802	0.946767	E9AXQ9	E9AXQ9	tr|E9AXQ9|E9AXQ9_LEIMU Putative 3-oxo-5-alpha-steroid 4-dehydrogenase OS=Leishmania mexicana (strain MHOM/GT/2001/U1103) OX=929439 GN=LMXM_25_1770 PE=4 SV=1	5	5	5	18	18	18	34.136
0	2.32548	1.27622	0	1.70312	1.19874	+	1.63744	2.0143	+	3.00935	1.23748	E9AXX5	E9AXX5	tr|E9AXX5|E9AXX5_LEIMU Uncharacterized protein OS=Leishmania mexicana (strain MHOM/GT/2001/U1103) OX=929439 GN=LMXM_25_2410 PE=4 SV=1	5	5	5	5.1	5.1	5.1	109.59
0	0.830967	-0.304748	0	2.43727	-0.802884	+	0.74746	1.63412	+	0.806305	-0.553816	E9AXZ8;E9AXZ9	E9AXZ8;E9AXZ9	tr|E9AXZ8|E9AXZ8_LEIMU Putative 60S ribosomal protein L7 OS=Leishmania mexicana (strain MHOM/GT/2001/U1103) OX=929439 GN=LMXM_26_0170 PE=4 SV=1;tr|E9AXZ9|E9AXZ9_LEIMU Putative 60S ribosomal protein L7 OS=Leishmania mexicana (strain MHOM/GT/2001/U1103) OX=9	5	5	5	15.5	15.5	15.5	28.901
0	2.22576	2.37996	0	2.2494	1.69157	+	4.55425	2.23758	+	1.562	2.03576	E9AYX8;E9B2H2;E9ANC6	E9AYX8	tr|E9AYX8|E9AYX8_LEIMU Putative small GTP-binding protein Rab1 OS=Leishmania mexicana (strain MHOM/GT/2001/U1103) OX=929439 GN=LMXM_27_0760 PE=4 SV=1	5	5	5	31.5	31.5	31.5	22.254
0	2.38515	1.94277	0	1.75743	2.0671	+	1.65367	2.07129	+	3.01774	2.00494	E9AYZ0	E9AYZ0	tr|E9AYZ0|E9AYZ0_LEIMU Putative 2-oxoglutarate dehydrogenase subunit OS=Leishmania mexicana (strain MHOM/GT/2001/U1103) OX=929439 GN=LMXM_27_0880 PE=4 SV=1	5	5	5	6.2	6.2	6.2	112.78
0	3.44907	2.81072	0	2.85569	2.7361	+	2.0584	3.15238	+	3.74254	2.77341	E9AZB6	E9AZB6	tr|E9AZB6|E9AZB6_LEIMU Putative RNA-binding protein OS=Leishmania mexicana (strain MHOM/GT/2001/U1103) OX=929439 GN=LMXM_27_2100 PE=4 SV=1	5	5	5	14.9	14.9	14.9	46.766
0	1.59448	1.84126	0	1.65863	1.69864	+	3.41049	1.62655	+	2.79071	1.76995	E9AZR7	E9AZR7	tr|E9AZR7|E9AZR7_LEIMU Putative ribosomal protein S20 OS=Leishmania mexicana (strain MHOM/GT/2001/U1103) OX=929439 GN=LMXM_28_1010 PE=3 SV=1	5	5	5	38.8	38.8	38.8	13.011
0	2.7123	2.78462	0	2.33611	1.79357	+	2.2591	2.5242	+	1.35849	2.28909	E9AZT2	E9AZT2	tr|E9AZT2|E9AZT2_LEIMU Putative electron-transfer-flavoprotein, alpha polypeptide OS=Leishmania mexicana (strain MHOM/GT/2001/U1103) OX=929439 GN=LMXM_28_1140 PE=4 SV=1	5	5	5	19.7	19.7	19.7	33.555
0	2.73482	2.84399	0	3.14798	2.35151	+	2.31014	2.9414	+	2.05227	2.59775	E9B001;Q5MY89	E9B001;Q5MY89	tr|E9B001|E9B001_LEIMU Replication protein A subunit OS=Leishmania mexicana (strain MHOM/GT/2001/U1103) OX=929439 GN=LMXM_28_1820 PE=3 SV=1;tr|Q5MY89|Q5MY89_LEIAM Replication protein A subunit OS=Leishmania amazonensis OX=5659 GN=RPA-1 PE=3 SV=1	5	5	5	13.7	13.7	13.7	52.386
0	1.60407	0.925051	0	2.55842	1.90632	+	1.31199	2.08124	+	0.991172	1.41568	E9B064	E9B064	tr|E9B064|E9B064_LEIMU Putative vacuolar ATP synthase subunit b OS=Leishmania mexicana (strain MHOM/GT/2001/U1103) OX=929439 GN=LMXM_28_2430 PE=3 SV=1	5	5	5	13.5	13.5	13.5	55.529
0	2.38198	1.15659	0	2.20578	1.61861	+	2.83217	2.29388	+	1.57489	1.3876	E9B0C5	E9B0C5	tr|E9B0C5|E9B0C5_LEIMU Uncharacterized protein LMXM_28_3030 OS=Leishmania mexicana (strain MHOM/GT/2001/U1103) OX=929439 GN=LMXM_28_3030 PE=4 SV=1	5	5	5	29.6	29.6	29.6	147.33
NaN	NaN	NaN	0	1.64384	0.636761		0	1.64384		0	0.636761	E9B199	E9B199	tr|E9B199|E9B199_LEIMU Putative glutamyl-tRNA synthetase OS=Leishmania mexicana (strain MHOM/GT/2001/U1103) OX=929439 GN=LMXM_29_3240 PE=3 SV=1	5	5	5	8.8	8.8	8.8	67.923
0	1.86404	0.772693	0	1.03059	0.974238	+	1.13172	1.44731	+	1.88438	0.873466	E9B1B8	E9B1B8	tr|E9B1B8|E9B1B8_LEIMU Uncharacterized protein OS=Leishmania mexicana (strain MHOM/GT/2001/U1103) OX=929439 GN=LMXM_29_3430 PE=4 SV=1	5	5	5	8	8	8	90.664
0	2.30296	1.41112	0	3.04753	2.29566	+	1.72537	2.67524	+	1.27984	1.85339	E9B1Q4	E9B1Q4	tr|E9B1Q4|E9B1Q4_LEIMU Biotin/lipoate protein ligase-like protein OS=Leishmania mexicana (strain MHOM/GT/2001/U1103) OX=929439 GN=LMXM_30_1070 PE=4 SV=1	5	5	5	22.4	22.4	22.4	28.493
0	1.22877	1.32945	0	1.67412	0.675631	+	1.64327	1.45144	+	1.03666	1.00254	E9B2Z5	E9B2Z5	tr|E9B2Z5|E9B2Z5_LEIMU Uncharacterized protein OS=Leishmania mexicana (strain MHOM/GT/2001/U1103) OX=929439 GN=LMXM_31_2150 PE=4 SV=1	5	5	5	6.1	6.1	6.1	117.52
0	1.15555	0.688835	0	2.40077	1.90188	+	0.983589	1.77816	+	0.779304	1.29536	E9B483;REV__E9ANV8	E9B483	tr|E9B483|E9B483_LEIMU Uncharacterized protein OS=Leishmania mexicana (strain MHOM/GT/2001/U1103) OX=929439 GN=LMXM_32_2440 PE=4 SV=1	5	5	5	8.4	8.4	8.4	56.275
0	2.08701	1.27583	0	1.37874	1.24191	+	1.40542	1.73288	+	3.74115	1.25887	E9B617	E9B617	tr|E9B617|E9B617_LEIMU Mitochondrial processing peptidase, beta subunit,putative,metallo-peptidase, Clan ME, Family M16 OS=Leishmania mexicana (strain MHOM/GT/2001/U1103) OX=929439 GN=LMXM_34_1380 PE=4 SV=1	5	5	5	9.2	9.2	9.2	54.641
0	2.02113	0.542597	0	1.6524	1.02989	+	2.00324	1.83676	+	1.07523	0.786244	Q6TUJ5;O96394;E9B627	Q6TUJ5;O96394;E9B627	tr|Q6TUJ5|Q6TUJ5_LEIME Arginase OS=Leishmania mexicana OX=5665 GN=ARG PE=1 SV=1;tr|O96394|O96394_LEIAM Arginase OS=Leishmania amazonensis OX=5659 PE=3 SV=1;tr|E9B627|E9B627_LEIMU Arginase OS=Leishmania mexicana (strain MHOM/GT/2001/U1103) OX=929439 GN=LMXM	5	5	5	10.9	10.9	10.9	36.081
0	1.33115	0.126616	0	1.06971	2.6554	+	1.93365	1.20043	+	0.413423	1.39101	E9B6B5	E9B6B5	tr|E9B6B5|E9B6B5_LEIMU Putative aminopeptidase P OS=Leishmania mexicana (strain MHOM/GT/2001/U1103) OX=929439 GN=LMXM_34_2350 PE=3 SV=1	5	5	5	11.6	11.6	11.6	53.78
NaN	NaN	NaN	0	2.24752	2.3582		0	2.24752		0	2.3582	E9AJD4	E9AJD4	tr|E9AJD4|E9AJD4_LEIMU Putative fatty acyl CoA syntetase 1 OS=Leishmania mexicana (strain MHOM/GT/2001/U1103) OX=929439 GN=LMXM_01_0470 PE=4 SV=1	5	4	4	10.8	9.3	9.3	77.375
0	1.91352	2.25439	NaN	NaN	NaN		0	1.91352		0	2.25439	E9AJK0	E9AJK0	tr|E9AJK0|E9AJK0_LEIMU Proteasome regulatory non-ATPase subunit 6,putative OS=Leishmania mexicana (strain MHOM/GT/2001/U1103) OX=929439 GN=LMXM_02_0370 PE=4 SV=1	4	4	4	8.5	8.5	8.5	59.141
NaN	NaN	NaN	0	2.51825	2.5123		0	2.51825		0	2.5123	E9AJY3;O09489	E9AJY3;O09489	tr|E9AJY3|E9AJY3_LEIMU Calcium-transporting ATPase OS=Leishmania mexicana (strain MHOM/GT/2001/U1103) OX=929439 GN=LMXM_04_0010 PE=3 SV=1;tr|O09489|O09489_LEIAM Calcium-transporting ATPase OS=Leishmania amazonensis OX=5659 PE=3 SV=1	4	4	4	4.6	4.6	4.6	110.63
0	2.58589	3.31278	NaN	NaN	NaN		0	2.58589		0	3.31278	E9AK23	E9AK23	tr|E9AK23|E9AK23_LEIMU Uncharacterized protein OS=Leishmania mexicana (strain MHOM/GT/2001/U1103) OX=929439 GN=LMXM_04_0420 PE=4 SV=1	4	4	4	14.4	14.4	14.4	39.208
0	2.41274	1.39351	0	2.46754	2.40922	+	3.89935	2.44014	+	1.19034	1.90136	E9AK97	E9AK97	tr|E9AK97|E9AK97_LEIMU Putative fructose-1,6-bisphosphatase, cytosolic OS=Leishmania mexicana (strain MHOM/GT/2001/U1103) OX=929439 GN=LMXM_04_1160 PE=3 SV=1	4	4	4	12.5	12.5	12.5	35.244
0	1.60418	0.671514	NaN	NaN	NaN		0	1.60418		0	0.671514	E9AKB4	E9AKB4	tr|E9AKB4|E9AKB4_LEIMU Serine/threonine-protein phosphatase OS=Leishmania mexicana (strain MHOM/GT/2001/U1103) OX=929439 GN=LMXM_05_0100 PE=3 SV=1	4	4	4	8.9	8.9	8.9	71.845
0	2.65527	2.18341	0	1.67703	1.48363	+	1.3243	2.16615	+	1.46168	1.83352	E9AKB8	E9AKB8	tr|E9AKB8|E9AKB8_LEIMU Putative nucleolar RNA helicase II OS=Leishmania mexicana (strain MHOM/GT/2001/U1103) OX=929439 GN=LMXM_05_0140 PE=4 SV=1	4	4	4	6.7	6.7	6.7	74.299
0	3.38653	1.95236	0	2.02009	2.17066	+	1.23402	2.70331	+	2.55418	2.06151	E9AKE1;Q0GU43	E9AKE1;Q0GU43	tr|E9AKE1|E9AKE1_LEIMU Trypanothione reductase OS=Leishmania mexicana (strain MHOM/GT/2001/U1103) OX=929439 GN=LMXM_05_0350 PE=3 SV=1;tr|Q0GU43|Q0GU43_LEIAM Trypanothione reductase (Fragment) OS=Leishmania amazonensis OX=5659 GN=tr PE=3 SV=1	4	4	4	8.4	8.4	8.4	53.173
0	1.2843	0.932073	0	-0.693427	0.0257921		0.10056	0.295437		0.396469	0.478933	E9AKN1;Q6SJP6	E9AKN1;Q6SJP6	tr|E9AKN1|E9AKN1_LEIMU Uncharacterized protein OS=Leishmania mexicana (strain MHOM/GT/2001/U1103) OX=929439 GN=LMXM_06_0030 PE=4 SV=1;tr|Q6SJP6|Q6SJP6_LEIAM Antigenic WD protein OS=Leishmania amazonensis OX=5659 PE=2 SV=1	4	4	4	6.7	6.7	6.7	74.882
0	3.52634	2.70588	0	3.35346	3.24658	+	3.20009	3.4399	+	2.08882	2.97623	E9AKP0	E9AKP0	tr|E9AKP0|E9AKP0_LEIMU Peptidyl-prolyl cis-trans isomerase OS=Leishmania mexicana (strain MHOM/GT/2001/U1103) OX=929439 GN=LMXM_06_0120 PE=3 SV=1	4	4	4	18.7	18.7	18.7	20.433
0	2.25436	1.66779	0	1.59045	-0.229598	+	1.54445	1.92241		0.277696	0.719096	E9ALC3	E9ALC3	tr|E9ALC3|E9ALC3_LEIMU Cation-transporting ATPase OS=Leishmania mexicana (strain MHOM/GT/2001/U1103) OX=929439 GN=LMXM_07_1050 PE=3 SV=1	4	4	4	4.3	4.3	4.3	139.61
0	0.939081	1.28075	0	0.640116	0.181442	+	1.46825	0.789599	+	0.501845	0.731097	E9ALG1	E9ALG1	tr|E9ALG1|E9ALG1_LEIMU Uncharacterized protein OS=Leishmania mexicana (strain MHOM/GT/2001/U1103) OX=929439 GN=LMXM_08_29_2630 PE=4 SV=1	4	4	4	4	4	4	132.44
0	2.52805	1.68288	0	1.86232	2.13272	+	1.65307	2.19518	+	1.86596	1.9078	E9ALU9	E9ALU9	tr|E9ALU9|E9ALU9_LEIMU Uncharacterized protein OS=Leishmania mexicana (strain MHOM/GT/2001/U1103) OX=929439 GN=LMXM_08_29_1240 PE=4 SV=1	4	4	4	5.9	5.9	5.9	79.692
NaN	NaN	NaN	0	2.96005	2.49251		0	2.96005		0	2.49251	E9ANF3	E9ANF3	tr|E9ANF3|E9ANF3_LEIMU Uncharacterized protein OS=Leishmania mexicana (strain MHOM/GT/2001/U1103) OX=929439 GN=LMXM_11_0070 PE=4 SV=1	4	4	4	20.5	20.5	20.5	174.4
0	2.98645	2.83803	0	3.56415	3.48083	+	2.11419	3.2753	+	1.99182	3.15943	E9AP69	E9AP69	tr|E9AP69|E9AP69_LEIMU Uncharacterized protein OS=Leishmania mexicana (strain MHOM/GT/2001/U1103) OX=929439 GN=LMXM_13_0450 PE=4 SV=1	4	4	4	24.8	24.8	24.8	13.323
0	1.35116	1.51539	0	1.91148	1.652	+	1.54899	1.63132	+	2.73166	1.58369	E9AP81	E9AP81	tr|E9AP81|E9AP81_LEIMU 40S ribosomal protein S12 OS=Leishmania mexicana (strain MHOM/GT/2001/U1103) OX=929439 GN=LMXM_13_0570 PE=3 SV=1	4	4	4	24.1	24.1	24.1	15.592
0	1.9406	2.06285	NaN	NaN	NaN		0	1.9406		0	2.06285	E9APG0	E9APG0	tr|E9APG0|E9APG0_LEIMU Uncharacterized protein OS=Leishmania mexicana (strain MHOM/GT/2001/U1103) OX=929439 GN=LMXM_13_1360 PE=4 SV=1	4	4	4	6.7	6.7	6.7	91
0	2.67782	2.55244	0	0.997112	1.27605	+	0.795001	1.83747	+	1.02002	1.91424	E9APL2	E9APL2	tr|E9APL2|E9APL2_LEIMU Uncharacterized protein OS=Leishmania mexicana (strain MHOM/GT/2001/U1103) OX=929439 GN=LMXM_14_0190 PE=4 SV=1	4	4	4	19.6	19.6	19.6	22.315
0	1.59425	-0.107455	0	2.43766	1.43307	+	1.38638	2.01595		0.318579	0.662809	E9APR0	E9APR0	tr|E9APR0|E9APR0_LEIMU Elongation of fatty acids protein OS=Leishmania mexicana (strain MHOM/GT/2001/U1103) OX=929439 GN=LMXM_14_0650 PE=3 SV=1	4	4	4	14.7	14.7	14.7	32.386
0	1.47978	0.0901274	0	2.84642	2.53405	+	1.06063	2.1631	+	0.403084	1.31209	E9APR2	E9APR2	tr|E9APR2|E9APR2_LEIMU Elongation of fatty acids protein OS=Leishmania mexicana (strain MHOM/GT/2001/U1103) OX=929439 GN=LMXM_14_0670 PE=3 SV=1	4	4	4	14.6	14.6	14.6	32.819
0	3.07667	2.0392	0	1.59578	1.26956	+	1.05813	2.33622	+	1.30037	1.65438	E9AQ29	E9AQ29	tr|E9AQ29|E9AQ29_LEIMU Ribonucleoprotein p18, mitochondrial,putative OS=Leishmania mexicana (strain MHOM/GT/2001/U1103) OX=929439 GN=LMXM_15_0275 PE=4 SV=1	4	4	4	24.1	24.1	24.1	21.244
0	3.00767	3.08909	0	2.59839	2.74847	+	2.27673	2.80303	+	2.47013	2.91878	E9AQB1	E9AQB1	tr|E9AQB1|E9AQB1_LEIMU 60S acidic ribosomal protein P2 OS=Leishmania mexicana (strain MHOM/GT/2001/U1103) OX=929439 GN=LMXM_15_1203 PE=3 SV=1	4	4	4	61.3	61.3	61.3	11
0	2.47241	2.17885	0	0.492222	1.29549	+	0.563766	1.48231	+	1.22927	1.73717	E9AQL8;O15829;Q9NL80	E9AQL8;O15829;Q9NL80	tr|E9AQL8|E9AQL8_LEIMU Putative carbamoyl-phosphate synthase OS=Leishmania mexicana (strain MHOM/GT/2001/U1103) OX=929439 GN=LMXM_16_0590 PE=3 SV=1;tr|O15829|O15829_LEIME Carbamyl phosphate synthase OS=Leishmania mexicana OX=5665 PE=3 SV=1;tr|Q9NL80|Q9NL80	4	4	4	3	3	3	206.02
0	1.00528	0.68666	0	1.67179	2.2064	+	1.24595	1.33853	+	0.704938	1.44653	E9ARK7;E9ARK6	E9ARK7;E9ARK6	tr|E9ARK7|E9ARK7_LEIMU Citrate synthase OS=Leishmania mexicana (strain MHOM/GT/2001/U1103) OX=929439 GN=LMXM_18_0670 PE=3 SV=1;tr|E9ARK6|E9ARK6_LEIMU Citrate synthase OS=Leishmania mexicana (strain MHOM/GT/2001/U1103) OX=929439 GN=LMXM_18_0680 PE=3 SV=1	4	4	4	11.2	11.2	11.2	50.193
0	0.908807	0.822392	0	1.21212	0.208533	+	1.70235	1.06046	+	0.628781	0.515462	E9ARL9	E9ARL9	tr|E9ARL9|E9ARL9_LEIMU Uncharacterized protein OS=Leishmania mexicana (strain MHOM/GT/2001/U1103) OX=929439 GN=LMXM_18_0820 PE=4 SV=1	4	4	4	2	2	2	290.44
0	2.59364	1.52061	0	2.61276	2.35554	+	4.87027	2.6032	+	1.36251	1.93807	E9ARN6	E9ARN6	tr|E9ARN6|E9ARN6_LEIMU UTP--glucose-1-phosphate uridylyltransferase OS=Leishmania mexicana (strain MHOM/GT/2001/U1103) OX=929439 GN=LMXM_18_0990 PE=3 SV=1	4	4	4	9.7	9.7	9.7	54.445
0	1.89713	1.28318	0	1.40351	2.24051	+	1.6647	1.65032	+	1.17698	1.76185	E9ARQ8;E9ARQ9	E9ARQ8;E9ARQ9	tr|E9ARQ8|E9ARQ8_LEIMU Putative prolyl-tRNA synthetase OS=Leishmania mexicana (strain MHOM/GT/2001/U1103) OX=929439 GN=LMXM_18_1210 PE=3 SV=1;tr|E9ARQ9|E9ARQ9_LEIMU Putative prolyl-tRNA synthetase, putative,bifunctional aminoacyl-tRNA synthetase OS=Leishma	4	4	4	6.7	6.7	6.7	81.231
0	1.06261	0.954981	0	2.757	2.01578	+	0.815601	1.90981	+	0.969154	1.48538	E9ATD8	E9ATD8	tr|E9ATD8|E9ATD8_LEIMU Putative cysteine synthase OS=Leishmania mexicana (strain MHOM/GT/2001/U1103) OX=929439 GN=LMXM_36_3590 PE=4 SV=1	4	4	4	18.3	18.3	18.3	35.418
0	1.58594	1.56141	0	2.54825	2.12702	+	1.2998	2.0671	+	1.64364	1.84421	E9ATF9	E9ATF9	tr|E9ATF9|E9ATF9_LEIMU Nascent polypeptide-associated complex subunit beta OS=Leishmania mexicana (strain MHOM/GT/2001/U1103) OX=929439 GN=LMXM_36_3770 PE=3 SV=1	4	4	4	36.9	36.9	36.9	11.65
0	2.21536	0.84828	0	1.69498	2.24963	+	1.76314	1.95517	+	0.802381	1.54895	E9ATG6	E9ATG6	tr|E9ATG6|E9ATG6_LEIMU Putative glycyl tRNA synthetase OS=Leishmania mexicana (strain MHOM/GT/2001/U1103) OX=929439 GN=LMXM_36_3840 PE=4 SV=1	4	4	4	6.5	6.5	6.5	70.262
0	3.5955	3.58861	0	2.4727	2.52621	+	1.48714	3.0341	+	1.53933	3.05741	Q25222;P42865;E9ATK1;A1Y2C5;A1Y2C4	Q25222;P42865;E9ATK1;A1Y2C5;A1Y2C4	tr|Q25222|Q25222_LEIAM CP36 OS=Leishmania amazonensis OX=5659 PE=2 SV=1;sp|P42865|QOR_LEIAM Probable quinone oxidoreductase OS=Leishmania amazonensis OX=5659 PE=3 SV=1;tr|E9ATK1|E9ATK1_LEIMU Putative oxidoreductase OS=Leishmania mexicana (strain MHOM/GT/20	4	4	4	15	15	15	36.277
0	2.32312	1.52581	0	1.17486	0.49424	+	1.03164	1.74899	+	0.72283	1.01002	E9AUL9	E9AUL9	tr|E9AUL9|E9AUL9_LEIMU Putative vesicle-fusing ATPase OS=Leishmania mexicana (strain MHOM/GT/2001/U1103) OX=929439 GN=LMXM_20_0810 PE=4 SV=1	5	5	4	9.3	9.3	7.7	81.16
0	1.90875	1.15723	0	2.06058	1.66178	+	2.83569	1.98467	+	1.51467	1.4095	E9AUU6	E9AUU6	tr|E9AUU6|E9AUU6_LEIMU Putative 40S ribosomal protein S11 OS=Leishmania mexicana (strain MHOM/GT/2001/U1103) OX=929439 GN=LMXM_20_1650 PE=3 SV=1	4	4	4	25.5	25.5	25.5	16.326
0	2.26534	1.91243	NaN	NaN	NaN		0	2.26534		0	1.91243	E9AV49;A0A0C5D637	E9AV49	tr|E9AV49|E9AV49_LEIMU Putative methionyl-tRNA synthetase OS=Leishmania mexicana (strain MHOM/GT/2001/U1103) OX=929439 GN=LMXM_21_0810 PE=3 SV=1	4	4	4	5.8	5.8	5.8	83.85
0	1.15726	1.19008	0	1.41928	0.580331	+	1.99206	1.28827	+	0.995798	0.885207	Q86LI3;E9AV90	Q86LI3;E9AV90	tr|Q86LI3|Q86LI3_LEIEN Ribosomal protein S23 OS=Leishmania enriettii OX=5663 GN=Rps23 PE=2 SV=1;tr|E9AV90|E9AV90_LEIMU Putative 40S ribosomal protein S23 OS=Leishmania mexicana (strain MHOM/GT/2001/U1103) OX=929439 GN=LMXM_21_1060 PE=3 SV=1	4	4	4	21	21	21	15.941
0	1.4707	-0.908308	0	1.90208	1.72016	+	1.79675	1.68639		0.104231	0.405925	E9AVW8	E9AVW8	tr|E9AVW8|E9AVW8_LEIMU Putative farnesyl pyrophosphate synthase OS=Leishmania mexicana (strain MHOM/GT/2001/U1103) OX=929439 GN=LMXM_22_1360 PE=3 SV=1	4	4	4	13.3	13.3	13.3	41.087
0	1.45043	0.537992	0	1.32622	1.0049	+	2.70002	1.38833	+	1.09338	0.771444	E9AVX8	E9AVX8	tr|E9AVX8|E9AVX8_LEIMU I/6 autoantigen-like protein OS=Leishmania mexicana (strain MHOM/GT/2001/U1103) OX=929439 GN=LMXM_22_1460 PE=4 SV=1	4	4	4	19.6	19.6	19.6	22.879
0	0.576855	-0.543742	0	2.01629	0.909328	+	0.670773	1.29657		0.0836275	0.182793	E9AW40	E9AW40	tr|E9AW40|E9AW40_LEIMU Putative NADP-dependent alcohol dehydrogenase OS=Leishmania mexicana (strain MHOM/GT/2001/U1103) OX=929439 GN=LMXM_23_0360 PE=3 SV=1	4	4	4	13.9	13.9	13.9	38.483
0	1.98822	2.13229	NaN	NaN	NaN		0	1.98822		0	2.13229	E9AWS6;A0A0C5DM92;A0A0C5D665;P48499	E9AWS6;A0A0C5DM92;A0A0C5D665;P48499	tr|E9AWS6|E9AWS6_LEIMU Triosephosphate isomerase OS=Leishmania mexicana (strain MHOM/GT/2001/U1103) OX=929439 GN=LMXM_24_0850 PE=3 SV=1;tr|A0A0C5DM92|A0A0C5DM92_LEIAM Triosephosphate isomerase (Fragment) OS=Leishmania amazonensis OX=5659 PE=3 SV=1;tr|A0A0C	4	4	4	17.5	17.5	17.5	27.054
0	1.42801	0.920284	0	1.79979	1.63923	+	1.88579	1.6139	+	1.15094	1.27976	Q8MPM3;E9AX52	Q8MPM3;E9AX52	tr|Q8MPM3|Q8MPM3_LEIME Transketolase OS=Leishmania mexicana mexicana OX=44270 GN=TKT PE=1 SV=1;tr|E9AX52|E9AX52_LEIMU Transketolase OS=Leishmania mexicana (strain MHOM/GT/2001/U1103) OX=929439 GN=LMXM_24_2060 PE=3 SV=1	4	4	4	6.6	6.6	6.6	71.827
0	2.08066	1.41445	0	2.25043	0.778175	+	2.81444	2.16555	+	1.12566	1.09631	E9AX57	E9AX57	tr|E9AX57|E9AX57_LEIMU Uncharacterized protein OS=Leishmania mexicana (strain MHOM/GT/2001/U1103) OX=929439 GN=LMXM_24_2110 PE=4 SV=1	4	4	4	7.2	7.2	7.2	55.329
0	3.14613	2.9802	0	2.82185	2.8612	+	2.53175	2.98399	+	3.38222	2.9207	E9AX67	E9AX67	tr|E9AX67|E9AX67_LEIMU Putative 60S ribosomal protein L12 OS=Leishmania mexicana (strain MHOM/GT/2001/U1103) OX=929439 GN=LMXM_24_2210 PE=3 SV=1	4	4	4	25	25	25	17.538
0	2.94381	2.70054	0	2.67388	2.87026	+	2.63813	2.80885	+	3.03297	2.7854	E9AXD1;REV__E9AR93	E9AXD1	tr|E9AXD1|E9AXD1_LEIMU Uncharacterized protein OS=Leishmania mexicana (strain MHOM/GT/2001/U1103) OX=929439 GN=LMXM_25_0540 PE=4 SV=1	4	4	4	16.6	16.6	16.6	32.428
0	2.46594	1.82488	0	1.81947	2.37751	+	1.65741	2.1427	+	1.7732	2.1012	E9AYE2	E9AYE2	tr|E9AYE2|E9AYE2_LEIMU Putative 40S ribosomal protein S33 OS=Leishmania mexicana (strain MHOM/GT/2001/U1103) OX=929439 GN=LMXM_26_1630 PE=4 SV=1	4	4	4	58.6	58.6	58.6	9.7461
0	1.82879	1.65273	0	1.98722	0.927492	+	2.7647	1.90801	+	1.15043	1.29011	E9AZ29	E9AZ29	tr|E9AZ29|E9AZ29_LEIMU Putative T-complex protein 1, beta subunit OS=Leishmania mexicana (strain MHOM/GT/2001/U1103) OX=929439 GN=LMXM_27_1260 PE=3 SV=1	4	4	4	11	11	11	57.734
0	2.89689	2.91256	0	2.63353	2.09642	+	2.64589	2.76521	+	1.59286	2.50449	E9AZE0	E9AZE0	tr|E9AZE0|E9AZE0_LEIMU Obg-like ATPase 1 OS=Leishmania mexicana (strain MHOM/GT/2001/U1103) OX=929439 GN=LMXM_27_2330 PE=3 SV=1	4	4	4	12	12	12	44.003
0	3.30367	2.77679	0	2.00552	1.65125	+	1.26037	2.65459	+	1.22949	2.21402	E9B047	E9B047	tr|E9B047|E9B047_LEIMU Putative glycosomal membrane protein OS=Leishmania mexicana (strain MHOM/GT/2001/U1103) OX=929439 GN=LMXM_28_2260 PE=4 SV=1	4	4	4	18	18	18	24.141
0	2.11168	1.46768	0	1.67176	1.52829	+	1.87774	1.89172	+	3.38821	1.49799	E9B193	E9B193	tr|E9B193|E9B193_LEIMU 3-hydroxy-3-methylglutaryl coenzyme A reductase OS=Leishmania mexicana (strain MHOM/GT/2001/U1103) OX=929439 GN=LMXM_29_3190 PE=3 SV=1	4	4	4	10.8	10.8	10.8	45.766
0	3.05959	2.99291	0	2.48115	3.0905	+	1.96965	2.77037	+	3.58963	3.04171	E9B215	E9B215	tr|E9B215|E9B215_LEIMU Prostaglandin f2-alpha synthase OS=Leishmania mexicana (strain MHOM/GT/2001/U1103) OX=929439 GN=LMXM_30_2150 PE=4 SV=1	4	4	4	14.4	14.4	14.4	31.862
0	0.757657	1.26006	NaN	NaN	NaN		0	0.757657		0	1.26006	E9B2A8	E9B2A8	tr|E9B2A8|E9B2A8_LEIMU Putative peptidase OS=Leishmania mexicana (strain MHOM/GT/2001/U1103) OX=929439 GN=LMXM_30_3090 PE=3 SV=1	4	4	4	4.5	4.5	4.5	118.63
0	3.96006	3.15352	0	1.33197	1.9794	+	0.74074	2.64602	+	1.31386	2.56646	E9B2Z9	E9B2Z9	tr|E9B2Z9|E9B2Z9_LEIMU Uncharacterized protein OS=Leishmania mexicana (strain MHOM/GT/2001/U1103) OX=929439 GN=LMXM_31_2180 PE=4 SV=1	4	4	4	18.9	18.9	18.9	26.197
NaN	NaN	NaN	0	1.5565	1.92263		0	1.5565		0	1.92263	E9B3G8	E9B3G8	tr|E9B3G8|E9B3G8_LEIMU Putative 60S ribosomal protein L2 OS=Leishmania mexicana (strain MHOM/GT/2001/U1103) OX=929439 GN=LMXM_31_3900 PE=4 SV=1	4	4	4	12.7	12.7	12.7	28.272
0	1.88152	1.72645	0	1.77145	0.751325	+	3.04259	1.82649	+	0.898885	1.23889	E9B433;E9B736	E9B433;E9B736	tr|E9B433|E9B433_LEIMU Ribosomal protein L37 OS=Leishmania mexicana (strain MHOM/GT/2001/U1103) OX=929439 GN=LMXM_32_1955 PE=3 SV=1;tr|E9B736|E9B736_LEIMU 60S ribosomal protein L37 OS=Leishmania mexicana (strain MHOM/GT/2001/U1103) OX=929439 GN=LMXM_34_510	4	4	4	25.3	25.3	25.3	9.8354
NaN	NaN	NaN	0	4.27186	3.04623		0	4.27186		0	3.04623	Q9XXU8;E9B4S1;Q06034	Q9XXU8;E9B4S1	tr|Q9XXU8|Q9XXU8_LEIAM LAMDR1 OS=Leishmania amazonensis OX=5659 GN=LaMDR1 PE=4 SV=1;tr|E9B4S1|E9B4S1_LEIMU p-glycoprotein OS=Leishmania mexicana (strain MHOM/GT/2001/U1103) OX=929439 GN=LMXM_33_0990 PE=4 SV=1	4	4	4	4.5	4.5	4.5	146.68
0	2.06436	2.97232	0	0.606048	0.796961	+	0.680784	1.3352	+	0.647269	1.88464	E9B5V5	E9B5V5	tr|E9B5V5|E9B5V5_LEIMU Putative proteasome activator protein pa26 OS=Leishmania mexicana (strain MHOM/GT/2001/U1103) OX=929439 GN=LMXM_34_0750 PE=4 SV=1	4	4	4	19.6	19.6	19.6	24.9
0	1.12985	0.246949	0	1.15316	0.229817	+	3.98185	1.14151	+	2.88984	0.238383	E9B6U3	E9B6U3	tr|E9B6U3|E9B6U3_LEIMU Polyadenylate-binding protein OS=Leishmania mexicana (strain MHOM/GT/2001/U1103) OX=929439 GN=LMXM_34_4130 PE=3 SV=1	4	4	4	6.1	6.1	6.1	65.219
0	1.53953	0.882881	0	2.30793	2.376	+	1.42426	1.92373	+	0.793793	1.62944	E9B713	E9B713	tr|E9B713|E9B713_LEIMU Proteasome subunit alpha type OS=Leishmania mexicana (strain MHOM/GT/2001/U1103) OX=929439 GN=LMXM_34_4850 PE=3 SV=1	4	4	4	19.6	19.6	19.6	27.265
0	1.44306	1.69515	0	1.54966	1.20382	+	2.89745	1.49636	+	1.55997	1.44948	E9B730	E9B730	tr|E9B730|E9B730_LEIMU Polyadenylate-binding protein OS=Leishmania mexicana (strain MHOM/GT/2001/U1103) OX=929439 GN=LMXM_34_5040 PE=3 SV=1	4	4	4	6.2	6.2	6.2	62.989
0	2.33493	1.0425	0	2.13451	2.46097	+	2.69793	2.23472	+	0.878808	1.75173	E9B760	E9B760	tr|E9B760|E9B760_LEIMU Uncharacterized protein OS=Leishmania mexicana (strain MHOM/GT/2001/U1103) OX=929439 GN=LMXM_34_5340 PE=4 SV=1	4	4	4	13	13	13	38.891
0	4.19428	4.05967	0	1.29736	0.482137	+	0.702302	2.74582	+	0.478885	2.27091	E9AJK7	E9AJK7	tr|E9AJK7|E9AJK7_LEIMU Uncharacterized protein OS=Leishmania mexicana (strain MHOM/GT/2001/U1103) OX=929439 GN=LMXM_02_0450 PE=4 SV=1	3	3	3	10.5	10.5	10.5	29.955
NaN	NaN	NaN	0	1.27391	1.12422		0	1.27391		0	1.12422	E9AJY9	E9AJY9	tr|E9AJY9|E9AJY9_LEIMU Uncharacterized protein OS=Leishmania mexicana (strain MHOM/GT/2001/U1103) OX=929439 GN=LMXM_04_0050 PE=4 SV=1	3	3	3	4.6	4.6	4.6	58.555
0	2.10631	2.5455	0	0.29923	-1.18491	+	0.502249	1.20277		0.124784	0.680297	E9AK58	E9AK58	tr|E9AK58|E9AK58_LEIMU Putative 60S ribosomal protein L10 OS=Leishmania mexicana (strain MHOM/GT/2001/U1103) OX=929439 GN=LMXM_04_0750 PE=4 SV=1	3	3	3	16.4	16.4	16.4	24.557
0	2.26534	1.91243	0	1.44185	1.02208	+	1.33755	1.85359	+	1.09137	1.46725	Q86PL7;E9AKA7	Q86PL7;E9AKA7	tr|Q86PL7|Q86PL7_LEIME Putative small GTP-binding protein OS=Leishmania mexicana OX=5665 PE=3 SV=1;tr|E9AKA7|E9AKA7_LEIMU Putative small GTP-binding protein OS=Leishmania mexicana (strain MHOM/GT/2001/U1103) OX=929439 GN=LMXM_05_0030 PE=3 SV=1	3	3	3	19.5	19.5	19.5	21.716
0	2.01489	2.19546	0	1.50471	1.12209	+	1.69098	1.7598	+	1.04254	1.65878	E9AL62;E9AL63	E9AL62;E9AL63	tr|E9AL62|E9AL62_LEIMU Putative 60S ribosomal protein L7a OS=Leishmania mexicana (strain MHOM/GT/2001/U1103) OX=929439 GN=LMXM_07_0500 PE=4 SV=1;tr|E9AL63|E9AL63_LEIMU Putative 60S ribosomal protein L7a OS=Leishmania mexicana (strain MHOM/GT/2001/U1103) OX	3	3	3	13.3	13.3	13.3	29.762
0	1.04139	1.20279	0	4.15694	4.05262	+	0.624969	2.59916	+	0.685132	2.62771	E9AL77	E9AL77	tr|E9AL77|E9AL77_LEIMU Uncharacterized protein OS=Leishmania mexicana (strain MHOM/GT/2001/U1103) OX=929439 GN=LMXM_07_0640 PE=4 SV=1	3	3	3	10.1	10.1	10.1	38.015
0	2.26478	1.14391	0	1.88057	0.734911	+	2.07153	2.07268	+	1.35393	0.939413	E9ALB6	E9ALB6	tr|E9ALB6|E9ALB6_LEIMU Putative nucleolar RNA-binding protein OS=Leishmania mexicana (strain MHOM/GT/2001/U1103) OX=929439 GN=LMXM_07_0990 PE=4 SV=1	3	3	3	9.1	9.1	9.1	36.271
0	2.04049	2.07498	0	1.47742	1.11004	+	1.60776	1.75896	+	1.09251	1.59251	E9ALD8;E9B569	E9ALD8;E9B569	tr|E9ALD8|E9ALD8_LEIMU 40S ribosomal protein S19-like protein OS=Leishmania mexicana (strain MHOM/GT/2001/U1103) OX=929439 GN=LMXM_08_29_2860 PE=4 SV=1;tr|E9B569|E9B569_LEIMU Putative 40S ribosomal protein S19 protein OS=Leishmania mexicana (strain MHOM/GT	3	3	3	21.7	21.7	21.7	18.153
NaN	NaN	NaN	0	1.06071	0.887301		0	1.06071		0	0.887301	E9ALG7	E9ALG7	tr|E9ALG7|E9ALG7_LEIMU Putative serine/threonine-protein kinase OS=Leishmania mexicana (strain MHOM/GT/2001/U1103) OX=929439 GN=LMXM_08_29_2570 PE=4 SV=1	3	3	3	7.6	7.6	7.6	56.248
0	0.387826	0.501462	NaN	NaN	NaN		0	0.387826		0	0.501462	E9ALK7	E9ALK7	tr|E9ALK7|E9ALK7_LEIMU Rab GDP dissociation inhibitor OS=Leishmania mexicana (strain MHOM/GT/2001/U1103) OX=929439 GN=LMXM_08_29_2160 PE=3 SV=1	3	3	3	7.4	7.4	7.4	49.863
0	1.66114	1.24795	0	1.75213	0.964492	+	3.14882	1.70663	+	1.79531	1.10622	Q867J9;E9ALP9;E9AV77	Q867J9;E9ALP9;E9AV77	tr|Q867J9|Q867J9_LEIME Histone H2A OS=Leishmania mexicana OX=5665 GN=H2A PE=3 SV=1;tr|E9ALP9|E9ALP9_LEIMU Histone H2A OS=Leishmania mexicana (strain MHOM/GT/2001/U1103) OX=929439 GN=LMXM_08_29_1720 PE=3 SV=1;tr|E9AV77|E9AV77_LEIMU Histone H2A OS=Leishmania	3	3	3	22	22	22	13.96
0	0.479918	0.110349	NaN	NaN	NaN		0	0.479918		0	0.110349	E9ALY7	E9ALY7	tr|E9ALY7|E9ALY7_LEIMU Uncharacterized protein OS=Leishmania mexicana (strain MHOM/GT/2001/U1103) OX=929439 GN=LMXM_08_29_0870 PE=4 SV=1	3	3	3	10	10	10	53.413
0	2.5617	0.480431	0	3.67231	2.2704	+	1.51851	3.117	+	0.578143	1.37542	E9ALZ2	E9ALZ2	tr|E9ALZ2|E9ALZ2_LEIMU High mobility group protein homolog tdp-1,putative OS=Leishmania mexicana (strain MHOM/GT/2001/U1103) OX=929439 GN=LMXM_08_29_0850 PE=4 SV=1	3	3	3	12.3	12.3	12.3	33.7
0	1.54406	1.81881	0	1.57121	0.884962	+	4.11943	1.55763	+	0.993703	1.35189	E9AMM1	E9AMM1	tr|E9AMM1|E9AMM1_LEIMU Uncharacterized protein OS=Leishmania mexicana (strain MHOM/GT/2001/U1103) OX=929439 GN=LMXM_09_0220 PE=4 SV=1	3	3	3	5.7	5.7	5.7	93.386
0	0.932085	1.21569	0	0.880676	0.195038	+	3.09513	0.906381	+	0.521378	0.705366	E9AMY4	E9AMY4	tr|E9AMY4|E9AMY4_LEIMU Putative paraflagellar rod component OS=Leishmania mexicana (strain MHOM/GT/2001/U1103) OX=929439 GN=LMXM_09_1320 PE=4 SV=1	3	3	3	4.8	4.8	4.8	68.043
0	1.04465	0.937576	0	2.50982	2.34756	+	0.866221	1.77723	+	0.838179	1.64257	E9AN99	E9AN99	tr|E9AN99|E9AN99_LEIMU Peptidylprolyl isomerase OS=Leishmania mexicana (strain MHOM/GT/2001/U1103) OX=929439 GN=LMXM_10_0890 PE=4 SV=1	3	3	3	27.7	27.7	27.7	16.715
0	2.86429	2.48481	0	1.12415	0.549365	+	0.826928	1.99422	+	0.589253	1.51709	E9ANB8	E9ANB8	tr|E9ANB8|E9ANB8_LEIMU Uncharacterized protein OS=Leishmania mexicana (strain MHOM/GT/2001/U1103) OX=929439 GN=LMXM_10_1080 PE=4 SV=1	3	3	3	4.2	4.2	4.2	88.651
NaN	NaN	NaN	0	2.49502	1.45662		0	2.49502		0	1.45662	E9ANC9	E9ANC9	tr|E9ANC9|E9ANC9_LEIMU Flagellar protofilament ribbon protein-like protein OS=Leishmania mexicana (strain MHOM/GT/2001/U1103) OX=929439 GN=LMXM_10_1190 PE=4 SV=1	3	3	3	6	6	6	46.997
NaN	NaN	NaN	0	1.42496	1.82526		0	1.42496		0	1.82526	E9ANP7	E9ANP7	tr|E9ANP7|E9ANP7_LEIMU Uncharacterized protein OS=Leishmania mexicana (strain MHOM/GT/2001/U1103) OX=929439 GN=LMXM_11_1030 PE=4 SV=1	3	3	3	11.2	11.2	11.2	27.617
NaN	NaN	NaN	0	1.57297	0.802144		0	1.57297		0	0.802144	E9ANP9	E9ANP9	tr|E9ANP9|E9ANP9_LEIMU Pretranslocation protein, alpha subunit,putative (Sec61-like (Pretranslocation process) protein,putative) OS=Leishmania mexicana (strain MHOM/GT/2001/U1103) OX=929439 GN=LMXM_11_1050 PE=3 SV=1	3	3	3	5.8	5.8	5.8	53.988
0	1.92192	1.97367	0	2.32923	0.886382	+	2.04311	2.12558	+	0.923635	1.43003	E9ANZ4;REV__E9AVT6	E9ANZ4	tr|E9ANZ4|E9ANZ4_LEIMU Cytochrome c oxidase subunit IV OS=Leishmania mexicana (strain MHOM/GT/2001/U1103) OX=929439 GN=LMXM_12_0670 PE=4 SV=1	3	3	3	8	8	8	39.012
0	1.54687	0.666785	0	1.44911	2.78066	+	2.97341	1.49799	+	0.611733	1.72372	E9AP43	E9AP43	tr|E9AP43|E9AP43_LEIMU Putative carboxypeptidase (Metallo-peptidase, clan ma(E), family 32) OS=Leishmania mexicana (strain MHOM/GT/2001/U1103) OX=929439 GN=LMXM_13_0090 PE=4 SV=1	3	3	3	6.6	6.6	6.6	57.25
0	1.55236	2.58394	0	0.771847	-0.403628	+	1.0146	1.16211		0.266468	1.09016	E9AP50	E9AP50	tr|E9AP50|E9AP50_LEIMU Uncharacterized protein OS=Leishmania mexicana (strain MHOM/GT/2001/U1103) OX=929439 GN=LMXM_13_0160 PE=4 SV=1	3	3	3	7.8	7.8	7.8	56.365
0	2.58373	2.61322	0	2.15032	1.62842	+	2.08208	2.36703	+	1.30187	2.12082	E9AQ01	E9AQ01	tr|E9AQ01|E9AQ01_LEIMU Uncharacterized protein OS=Leishmania mexicana (strain MHOM/GT/2001/U1103) OX=929439 GN=LMXM_15_0040 PE=4 SV=1	3	3	3	6.3	6.3	6.3	37.838
0	2.65686	2.59079	0	2.1387	3.21461	+	1.94029	2.39778	+	1.94499	2.9027	E9AQE3	E9AQE3	tr|E9AQE3|E9AQE3_LEIMU Putative ribosomal protein S6 (Nph2/rs6-like protein) OS=Leishmania mexicana (strain MHOM/GT/2001/U1103) OX=929439 GN=LMXM_15_1470 PE=4 SV=1	3	3	3	33.3	33.3	33.3	13.516
0	2.95268	3.48748	0	3.13836	3.97035	+	3.03244	3.04552	+	2.38029	3.72892	E9AQS9	E9AQS9	tr|E9AQS9|E9AQS9_LEIMU Coatomer subunit delta OS=Leishmania mexicana (strain MHOM/GT/2001/U1103) OX=929439 GN=LMXM_16_1180 PE=3 SV=1	3	3	3	7.1	7.1	7.1	58.102
0	1.2715	1.26632	NaN	NaN	NaN		0	1.2715		0	1.26632	E9AQV4;E9AMC2	E9AQV4	tr|E9AQV4|E9AQV4_LEIMU Uncharacterized protein OS=Leishmania mexicana (strain MHOM/GT/2001/U1103) OX=929439 GN=LMXM_16_1420 PE=4 SV=1	3	3	3	10.1	10.1	10.1	39.592
0	1.98872	1.11491	NaN	NaN	NaN		0	1.98872		0	1.11491	E9AR50	E9AR50	tr|E9AR50|E9AR50_LEIMU GMP reductase OS=Leishmania mexicana (strain MHOM/GT/2001/U1103) OX=929439 GN=GMPR PE=3 SV=1	3	3	3	7.1	7.1	7.1	51.983
NaN	NaN	NaN	0	1.87696	2.10342		0	1.87696		0	2.10342	Q0PKV3;E9ARG4	Q0PKV3;E9ARG4	tr|Q0PKV3|Q0PKV3_LEIME Putative glycogen synthase kinase 3 beta OS=Leishmania mexicana OX=5665 GN=GSK3b PE=4 SV=1;tr|E9ARG4|E9ARG4_LEIMU Uncharacterized protein OS=Leishmania mexicana (strain MHOM/GT/2001/U1103) OX=929439 GN=LMXM_18_0270 PE=4 SV=1	3	3	3	9	9	9	40.744
0	1.64317	1.74702	0	1.99873	3.28146	+	2.02698	1.82095	+	1.08699	2.51424	E9ARL1	E9ARL1	tr|E9ARL1|E9ARL1_LEIMU Putative elongation factor Tu OS=Leishmania mexicana (strain MHOM/GT/2001/U1103) OX=929439 GN=LMXM_18_0740 PE=4 SV=1	3	3	3	7.9	7.9	7.9	51.682
0	1.73407	1.93121	NaN	NaN	NaN		0	1.73407		0	1.93121	E9ARQ0	E9ARQ0	tr|E9ARQ0|E9ARQ0_LEIMU Putative ras-related protein rab-5 OS=Leishmania mexicana (strain MHOM/GT/2001/U1103) OX=929439 GN=LMXM_18_1130 PE=4 SV=1	3	3	3	19.5	19.5	19.5	25.208
0	2.06283	2.62943	0	3.31194	3.47606	+	1.30107	2.68738	+	1.72836	3.05274	E9ATF6;E9ARS4	E9ATF6;E9ARS4	tr|E9ATF6|E9ATF6_LEIMU Putative 60S ribosomal protein L34 OS=Leishmania mexicana (strain MHOM/GT/2001/U1103) OX=929439 GN=LMXM_36_3740 PE=4 SV=1;tr|E9ARS4|E9ARS4_LEIMU Putative 60S ribosomal protein L34 OS=Leishmania mexicana (strain MHOM/GT/2001/U1103) OX	3	3	3	19.6	19.6	19.6	19.351
0	0.54431	0.137603	0	0.945292	0.940421	+	1.18422	0.744801	+	0.506626	0.539012	E9ARX7	E9ARX7	tr|E9ARX7|E9ARX7_LEIMU Kinesin-like protein OS=Leishmania mexicana (strain MHOM/GT/2001/U1103) OX=929439 GN=LMXM_19_0260 PE=3 SV=1	3	3	3	5.2	5.2	5.2	93.838
0	1.19445	1.52529	0	1.69921	1.37585	+	1.53601	1.44683	+	2.57791	1.45057	E9AS63	E9AS63	tr|E9AS63|E9AS63_LEIMU Proteasome regulatory non-ATP-ase subunit,putative OS=Leishmania mexicana (strain MHOM/GT/2001/U1103) OX=929439 GN=LMXM_19_1120 PE=4 SV=1	3	3	3	7.3	7.3	7.3	46.506
0	2.54329	2.39272	0	2.33169	2.0254	+	2.72615	2.43749	+	2.16487	2.20906	E9ASC5	E9ASC5	tr|E9ASC5|E9ASC5_LEIMU Stress-inducible protein STI1 homolog OS=Leishmania mexicana (strain MHOM/GT/2001/U1103) OX=929439 GN=LMXM_36_0070 PE=4 SV=1	3	3	3	13.3	13.3	13.3	28.977
0	2.87875	1.11408	0	1.17555	-0.529327	+	0.853005	2.02715		0.121477	0.292378	E9ASZ0	E9ASZ0	tr|E9ASZ0|E9ASZ0_LEIMU Putative DEAD box RNA helicase OS=Leishmania mexicana (strain MHOM/GT/2001/U1103) OX=929439 GN=LMXM_36_2130 PE=3 SV=1	3	3	3	5.6	5.6	5.6	62.824
0	3.07325	2.84389	0	2.76561	2.94759	+	2.55837	2.91943	+	3.49424	2.89574	E9AT43	E9AT43	tr|E9AT43|E9AT43_LEIMU Dihydrolipoamide acetyltransferase component of pyruvate dehydrogenase complex OS=Leishmania mexicana (strain MHOM/GT/2001/U1103) OX=929439 GN=LMXM_36_2660 PE=3 SV=1	3	3	3	5.8	5.8	5.8	48.774
0	2.08013	2.25285	0	2.81323	3.03248	+	1.66323	2.44668	+	1.67626	2.64267	E9ATA6	E9ATA6	tr|E9ATA6|E9ATA6_LEIMU Putative 60S ribosomal protein L22 OS=Leishmania mexicana (strain MHOM/GT/2001/U1103) OX=929439 GN=LMXM_36_3270 PE=4 SV=1	3	3	3	24.8	24.8	24.8	15.074
NaN	NaN	NaN	0	3.03567	3.53549		0	3.03567		0	3.53549	E9ATC6	E9ATC6	tr|E9ATC6|E9ATC6_LEIMU 2-oxoglutarate dehydrogenase E1 component,putative OS=Leishmania mexicana (strain MHOM/GT/2001/U1103) OX=929439 GN=LMXM_36_3470 PE=4 SV=1	3	3	3	3.1	3.1	3.1	114.87
0	3.36285	2.50819	0	-0.0899171	0.556676	+	0.353376	1.63647	+	0.590263	1.53243	E9ATE1	E9ATE1	tr|E9ATE1|E9ATE1_LEIMU Uncharacterized protein OS=Leishmania mexicana (strain MHOM/GT/2001/U1103) OX=929439 GN=LMXM_36_3620 PE=4 SV=1	3	3	3	46.6	46.6	46.6	11.807
0	1.43876	-0.0669078	0	1.5434	-0.0446187	+	2.91049	1.49108		1.42369	-0.0557632	E9ATF7	E9ATF7	tr|E9ATF7|E9ATF7_LEIMU Putative 40S ribosomal protein S27-1 OS=Leishmania mexicana (strain MHOM/GT/2001/U1103) OX=929439 GN=LMXM_36_3750 PE=3 SV=1	3	3	3	45.3	45.3	45.3	9.7993
0	1.36435	1.74832	0	0.824687	1.9781	+	1.2538	1.09452	+	2.42242	1.86321	E9ATK7	E9ATK7	tr|E9ATK7|E9ATK7_LEIMU Uncharacterized protein OS=Leishmania mexicana (strain MHOM/GT/2001/U1103) OX=929439 GN=LMXM_36_4230 PE=4 SV=1	3	3	3	3.9	3.9	3.9	117.74
NaN	NaN	NaN	0	3.22941	1.52735		0	3.22941		0	1.52735	E9ATV2	E9ATV2	tr|E9ATV2|E9ATV2_LEIMU Putative aldehyde dehydrogenase OS=Leishmania mexicana (strain MHOM/GT/2001/U1103) OX=929439 GN=LMXM_36_5180 PE=3 SV=1	3	3	3	7.1	7.1	7.1	57.888
0	1.79917	-0.521439	0	1.64331	0.138473	+	2.68956	1.72124		0.207352	-0.191483	Q25332;Q25336;E9AU82	Q25332;Q25336;E9AU82	tr|Q25332|Q25332_LEIME Secreted acid phosphatase 1 (SAP1) OS=Leishmania mexicana OX=5665 GN=lmsap1 PE=3 SV=1;tr|Q25336|Q25336_LEIME Secreted acid phosphatase 2 (SAP2) OS=Leishmania mexicana OX=5665 GN=lmsap2 PE=3 SV=1;tr|E9AU82|E9AU82_LEIMU Putative histid	3	3	3	8.6	8.6	8.6	58.747
NaN	NaN	NaN	0	1.27881	1.52867		0	1.27881		0	1.52867	E9AUK0	E9AUK0	tr|E9AUK0|E9AUK0_LEIMU CTP synthase OS=Leishmania mexicana (strain MHOM/GT/2001/U1103) OX=929439 GN=LMXM_20_0560 PE=3 SV=1	3	3	3	7	7	7	65.913
0	2.22708	1.94516	0	1.94251	1.8473	+	2.33482	2.08479	+	3.17707	1.89623	E9AV22	E9AV22	tr|E9AV22|E9AV22_LEIMU Dihydrolipoamide acetyltransferaselike protein OS=Leishmania mexicana (strain MHOM/GT/2001/U1103) OX=929439 GN=LMXM_21_0550 PE=4 SV=1	3	3	3	8.6	8.6	8.6	40.175
0	1.0442	1.73615	0	1.4955	1.94911	+	1.52064	1.26985	+	2.47853	1.84263	O76285;E9AZB1;E9AVW1;Q9NGJ9;O46310	O76285;E9AZB1;E9AVW1;Q9NGJ9;O46310	tr|O76285|O76285_LEIAM Ribonucleotide reductase M2 subunit OS=Leishmania amazonensis OX=5659 PE=4 SV=1;tr|E9AZB1|E9AZB1_LEIMU Ribonucleoside-diphosphate reductase small chain,putative OS=Leishmania mexicana (strain MHOM/GT/2001/U1103) OX=929439 GN=LMXM_27_	3	3	3	10.5	10.5	10.5	40.581
0	2.03993	1.10145	0	1.30653	0.59057	+	1.34847	1.67323	+	1.09511	0.846008	E9AW21	E9AW21	tr|E9AW21|E9AW21_LEIMU Putative endoribonuclease L-PSP (Pb5) OS=Leishmania mexicana (strain MHOM/GT/2001/U1103) OX=929439 GN=LMXM_23_0200 PE=4 SV=1	3	3	3	18.4	18.4	18.4	16.79
0	1.70907	1.66621	NaN	NaN	NaN		0	1.70907		0	1.66621	E9AWB4	E9AWB4	tr|E9AWB4|E9AWB4_LEIMU Uncharacterized protein OS=Leishmania mexicana (strain MHOM/GT/2001/U1103) OX=929439 GN=LMXM_23_1020 PE=4 SV=1	3	3	3	30.8	30.8	30.8	12.507
0	1.39047	0.403683	NaN	NaN	NaN		0	1.39047		0	0.403683	E9AX84	E9AX84	tr|E9AX84|E9AX84_LEIMU Putative poly(A)-binding protein OS=Leishmania mexicana (strain MHOM/GT/2001/U1103) OX=929439 GN=LMXM_25_0080 PE=4 SV=1	3	3	3	5.9	5.9	5.9	60.891
0	2.91503	1.74801	NaN	NaN	NaN		0	2.91503		0	1.74801	E9AXE4	E9AXE4	tr|E9AXE4|E9AXE4_LEIMU Putative epsin OS=Leishmania mexicana (strain MHOM/GT/2001/U1103) OX=929439 GN=LMXM_25_0670 PE=4 SV=1	3	3	3	5	5	5	70.621
0	1.9355	-0.951981	0	1.85265	0.790097	+	3.32051	1.89407		0.0294519	-0.080942	E9AXF0	E9AXF0	sp|E9AXF0|IF5A_LEIMU Eukaryotic translation initiation factor 5A OS=Leishmania mexicana (strain MHOM/GT/2001/U1103) OX=929439 GN=LMXM_25_0720 PE=1 SV=1	3	3	3	22.3	22.3	22.3	17.828
0	2.3954	1.64071	0	3.89306	4.29049	+	1.28142	3.14423	+	0.810798	2.9656	E9AXI7	E9AXI7	tr|E9AXI7|E9AXI7_LEIMU Uncharacterized protein OS=Leishmania mexicana (strain MHOM/GT/2001/U1103) OX=929439 GN=LMXM_25_1080 PE=4 SV=1	3	3	3	7.3	7.3	7.3	47.534
0	2.14045	1.85051	0	3.39421	2.60436	+	1.3217	2.76733	+	1.56128	2.22743	E9AXM1	E9AXM1	tr|E9AXM1|E9AXM1_LEIMU GTP-binding nuclear protein OS=Leishmania mexicana (strain MHOM/GT/2001/U1103) OX=929439 GN=LMXM_25_1420 PE=3 SV=1	4	4	3	22.2	22.2	16.2	24.224
0	1.14574	0.733455	0	1.97519	1.219	+	1.19426	1.56046	+	1.24687	0.976229	E9AXT3	E9AXT3	tr|E9AXT3|E9AXT3_LEIMU Uncharacterized protein OS=Leishmania mexicana (strain MHOM/GT/2001/U1103) OX=929439 GN=LMXM_25_2010 PE=4 SV=1	3	3	3	13.3	13.3	13.3	30.341
0	-0.0230766	-1.17895	0	1.98566	1.97994	+	0.364923	0.981293		0.0843285	0.400495	E9AYD4	E9AYD4	tr|E9AYD4|E9AYD4_LEIMU Trifunctional enzyme alpha subunit, mitochondrial-like protein OS=Leishmania mexicana (strain MHOM/GT/2001/U1103) OX=929439 GN=LMXM_26_1550 PE=4 SV=1	3	3	3	5.5	5.5	5.5	79.581
0	1.87486	1.53101	0	2.22154	2.48006	+	2.14957	2.0482	+	1.28666	2.00553	E9AYL4;E9AX99	E9AYL4	tr|E9AYL4|E9AYL4_LEIMU Putative 60S ribosomal protein L35 OS=Leishmania mexicana (strain MHOM/GT/2001/U1103) OX=929439 GN=LMXM_26_2330 PE=3 SV=1	3	3	3	21.3	21.3	21.3	15.191
0	2.63474	1.28135	0	1.91919	2.76073	+	1.62322	2.27696	+	0.951132	2.02104	E9AZ89;A5JV94	E9AZ89	tr|E9AZ89|E9AZ89_LEIMU Putative trypanothione synthetase OS=Leishmania mexicana (strain MHOM/GT/2001/U1103) OX=929439 GN=LMXM_27_1870 PE=4 SV=1	3	3	3	4.9	4.9	4.9	74.397
0	3.05433	2.88217	0	3.12146	2.04462	+	3.92757	3.0879	+	1.55745	2.4634	E9AZQ5	E9AZQ5	tr|E9AZQ5|E9AZQ5_LEIMU Ribonucleoside-diphosphate reductase OS=Leishmania mexicana (strain MHOM/GT/2001/U1103) OX=929439 GN=LMXM_28_0890 PE=3 SV=1	3	3	3	4.8	4.8	4.8	90.849
0	1.2993	1.29407	0	2.32594	0.426484	+	1.14459	1.81262	+	0.730916	0.860279	E9AZX7	E9AZX7	tr|E9AZX7|E9AZX7_LEIMU Putative hydrolase, alpha/beta fold family OS=Leishmania mexicana (strain MHOM/GT/2001/U1103) OX=929439 GN=LMXM_28_1570 PE=4 SV=1	3	3	3	11	11	11	38.142
0	1.45403	1.34381	0	2.58345	1.61915	+	1.15416	2.01874	+	2.06931	1.48148	E9AZZ2	E9AZZ2	tr|E9AZZ2|E9AZZ2_LEIMU Proteasome regulatory non-ATP-ase subunit 2,putative OS=Leishmania mexicana (strain MHOM/GT/2001/U1103) OX=929439 GN=LMXM_28_1730 PE=3 SV=1	3	3	3	3	3	3	107.86
0	1.77292	1.58255	0	2.10947	1.70294	+	2.12896	1.94119	+	2.87288	1.64274	E9B018	E9B018	tr|E9B018|E9B018_LEIMU Uncharacterized protein OS=Leishmania mexicana (strain MHOM/GT/2001/U1103) OX=929439 GN=LMXM_28_1990 PE=4 SV=1	3	3	3	4.1	4.1	4.1	81.564
0	2.01881	1.88384	NaN	NaN	NaN		0	2.01881		0	1.88384	E9B0E2	E9B0E2	tr|E9B0E2|E9B0E2_LEIMU Putative 2-hydroxy-3-oxopropionate reductase OS=Leishmania mexicana (strain MHOM/GT/2001/U1103) OX=929439 GN=LMXM_29_0180 PE=4 SV=1	3	3	3	12	12	12	31.026
0	1.96402	1.08906	NaN	NaN	NaN		0	1.96402		0	1.08906	E9B178	E9B178	tr|E9B178|E9B178_LEIMU Eukaryotic translation initiation factor 3 subunit 7-like protein OS=Leishmania mexicana (strain MHOM/GT/2001/U1103) OX=929439 GN=LMXM_29_3040 PE=3 SV=1	3	3	3	6	6	6	60.577
0	2.40531	2.55244	0	1.76236	0.238334	+	1.63861	2.08384	+	0.454528	1.39539	E9B1W3;E9B1W4	E9B1W3;E9B1W4	tr|E9B1W3|E9B1W3_LEIMU Putative 3-ketoacyl-CoA thiolase-like protein OS=Leishmania mexicana (strain MHOM/GT/2001/U1103) OX=929439 GN=LMXM_30_1630 PE=3 SV=1;tr|E9B1W4|E9B1W4_LEIMU Thiolase protein-like protein OS=Leishmania mexicana (strain MHOM/GT/2001/U11	3	3	3	8.5	8.5	8.5	42.996
0	0.932265	0.927448	0	0.679244	0.674748	+	1.62386	0.805754	+	1.62007	0.801098	E9B278	E9B278	tr|E9B278|E9B278_LEIMU Putative ADP-ribosylation factor OS=Leishmania mexicana (strain MHOM/GT/2001/U1103) OX=929439 GN=LMXM_30_2790 PE=3 SV=1	3	3	3	16.3	16.3	16.3	20.129
0	1.68058	-0.906281	NaN	NaN	NaN		0	1.68058		0	-0.906281	E9B2C2	E9B2C2	tr|E9B2C2|E9B2C2_LEIMU Uncharacterized protein OS=Leishmania mexicana (strain MHOM/GT/2001/U1103) OX=929439 GN=LMXM_31_0020 PE=4 SV=1	3	3	3	5.9	5.9	5.9	56.539
0	2.2959	2.57984	NaN	NaN	NaN		0	2.2959		0	2.57984	E9B2C5	E9B2C5	tr|E9B2C5|E9B2C5_LEIMU Uncharacterized protein OS=Leishmania mexicana (strain MHOM/GT/2001/U1103) OX=929439 GN=LMXM_31_0050 PE=3 SV=1	3	3	3	11.7	11.7	11.7	36.445
0	2.19745	1.74977	0	1.63626	1.87974	+	1.6827	1.91685	+	2.89286	1.81476	E9B473	E9B473	tr|E9B473|E9B473_LEIMU Succinyl-CoA:3-ketoacid-coenzyme A transferase OS=Leishmania mexicana (strain MHOM/GT/2001/U1103) OX=929439 GN=LMXM_32_2340 PE=3 SV=1	3	3	3	8.2	8.2	8.2	52.533
NaN	NaN	NaN	0	2.66403	0.745698		0	2.66403		0	0.745698	E9B485	E9B485	tr|E9B485|E9B485_LEIMU Uncharacterized protein OS=Leishmania mexicana (strain MHOM/GT/2001/U1103) OX=929439 GN=LMXM_32_2460 PE=4 SV=1	3	3	3	4.1	4.1	4.1	114.48
0	1.25971	1.25452	0	1.8659	1.05136	+	1.44834	1.5628	+	2.11499	1.15294	E9B4A1	E9B4A1	tr|E9B4A1|E9B4A1_LEIMU Mitochondrial processing peptidase alpha subunit,putative OS=Leishmania mexicana (strain MHOM/GT/2001/U1103) OX=929439 GN=LMXM_32_2610 PE=4 SV=1	3	3	3	9.5	9.5	9.5	53.211
0	1.56456	1.55912	NaN	NaN	NaN		0	1.56456		0	1.55912	Q8I911;Q8I910;E9B4H4;Q869B7	Q8I911;Q8I910;E9B4H4	tr|Q8I911|Q8I911_LEIAM Glucose-6-phosphate 1-dehydrogenase OS=Leishmania amazonensis OX=5659 GN=G6PD PE=2 SV=1;tr|Q8I910|Q8I910_LEIME Glucose-6-phosphate 1-dehydrogenase OS=Leishmania mexicana OX=5665 GN=G6PD PE=2 SV=1;tr|E9B4H4|E9B4H4_LEIMU Glucose-6-phos	3	3	3	5.7	5.7	5.7	63.433
0	2.43626	1.12656	NaN	NaN	NaN		0	2.43626		0	1.12656	E9B5M6	E9B5M6	tr|E9B5M6|E9B5M6_LEIMU Coatomer subunit alpha OS=Leishmania mexicana (strain MHOM/GT/2001/U1103) OX=929439 GN=LMXM_33_4310 PE=4 SV=1	3	3	3	3.8	3.8	3.8	132.79
0	1.35804	0.637065	NaN	NaN	NaN		0	1.35804		0	0.637065	E9B5S5	E9B5S5	tr|E9B5S5|E9B5S5_LEIMU Putative ATP-dependent DEAD-box RNA helicase OS=Leishmania mexicana (strain MHOM/GT/2001/U1103) OX=929439 GN=LMXM_34_0370 PE=3 SV=1	3	3	3	6.9	6.9	6.9	46.365
0	0.91307	0.546782	0	1.45615	2.16407	+	1.31217	1.18461	+	0.627649	1.35542	E9B620	E9B620	tr|E9B620|E9B620_LEIMU Putative threonyl-tRNA synthetase OS=Leishmania mexicana (strain MHOM/GT/2001/U1103) OX=929439 GN=LMXM_34_1410 PE=3 SV=1	3	3	3	4.3	4.3	4.3	89.729
0	1.8768	-0.154842	0	1.75491	-0.0642433	+	2.94897	1.81585		0.863974	-0.109543	Q9GU60;E9B6A2;E9B6A1;E9B6A0	Q9GU60;E9B6A2;E9B6A1;E9B6A0	tr|Q9GU60|Q9GU60_LEIAM Kinetoplast membrane protein 11 OS=Leishmania amazonensis OX=5659 GN=Kmp-11 PE=2 SV=1;tr|E9B6A2|E9B6A2_LEIMU Kinetoplastid membrane protein-11 OS=Leishmania mexicana (strain MHOM/GT/2001/U1103) OX=929439 GN=LMXM_34_2221 PE=4 SV=1;tr|	3	3	3	28.3	28.3	28.3	11.22
0	1.81287	1.30919	0	1.66959	1.0896	+	2.77246	1.74123	+	2.08218	1.1994	E9B6Q4	E9B6Q4	tr|E9B6Q4|E9B6Q4_LEIMU Putative 60S ribosomal protein L27A/L29 OS=Leishmania mexicana (strain MHOM/GT/2001/U1103) OX=929439 GN=LMXM_34_3760 PE=3 SV=1	3	3	3	22.8	22.8	22.8	16.07
0	1.23356	0.179657	0	1.64475	0.764689	+	1.70324	1.43916	+	0.605827	0.472173	E9B6X6	E9B6X6	tr|E9B6X6|E9B6X6_LEIMU Uncharacterized protein OS=Leishmania mexicana (strain MHOM/GT/2001/U1103) OX=929439 GN=LMXM_34_4470 PE=4 SV=1	3	3	3	13.9	13.9	13.9	21.837
NaN	NaN	NaN	0	0.871346	2.15728		0	0.871346		0	2.15728	E9B705	E9B705	tr|E9B705|E9B705_LEIMU Putative peptidyl-prolyl cis-trans isomerase (Cyclophilin-40) OS=Leishmania mexicana (strain MHOM/GT/2001/U1103) OX=929439 GN=LMXM_34_4770 PE=4 SV=1	3	3	3	12.4	12.4	12.4	38.516
0	3.573	2.72316	0	1.8492	3.16859	+	1.0558	2.7111	+	2.24663	2.94587	E9B0Q4;A0A075DMU1	E9B0Q4;A0A075DMU1	tr|E9B0Q4|E9B0Q4_LEIMU Putative Pyridoxal kinase OS=Leishmania mexicana (strain MHOM/GT/2001/U1103) OX=929439 GN=LMXM_29_1250 PE=4 SV=1;tr|A0A075DMU1|A0A075DMU1_LEIAM Pyridoxal kinase OS=Leishmania amazonensis OX=5659 PE=4 SV=1	2	2	2	6	6	6	33.137
NaN	NaN	NaN	0	2.59775	2.79285		0	2.59775		0	2.79285	A0A0C5DM59;A0A0C5DM55;E9AT02	A0A0C5DM59;A0A0C5DM55;E9AT02	tr|A0A0C5DM59|A0A0C5DM59_LEIME DRG1 protein (Fragment) OS=Leishmania mexicana OX=5665 PE=4 SV=1;tr|A0A0C5DM55|A0A0C5DM55_LEIAM DRG1 protein (Fragment) OS=Leishmania amazonensis OX=5659 PE=4 SV=1;tr|E9AT02|E9AT02_LEIMU Developmentally regulated GTP-binding	2	2	2	14.5	14.5	14.5	18.573
0	2.02529	1.65347	0	0.25032	0.471738	+	0.483652	1.1378	+	0.669715	1.0626	E9AT16;E9AT15;C9E262	E9AT16;E9AT15;C9E262	tr|E9AT16|E9AT16_LEIMU Methyltransferase OS=Leishmania mexicana (strain MHOM/GT/2001/U1103) OX=929439 GN=LMXM_36_2390 PE=3 SV=1;tr|E9AT15|E9AT15_LEIMU Methyltransferase OS=Leishmania mexicana (strain MHOM/GT/2001/U1103) OX=929439 GN=LMXM_36_2380 PE=3 SV=1;	2	2	2	5.4	5.4	5.4	39.825
0	2.06942	0.955582	NaN	NaN	NaN		0	2.06942		0	0.955582	E8NHK1;E9AQW0;E8NHK6;E9AQV9	E8NHK1;E9AQW0;E8NHK6;E9AQV9	tr|E8NHK1|E8NHK1_LEIMU WGS CADB00000000 data, contig 48 (Fragment) OS=Leishmania mexicana (strain MHOM/GT/2001/U1103) OX=929439 GN=LmxM_16_1460a_1 PE=4 SV=1;tr|E9AQW0|E9AQW0_LEIMU Putative kinesin OS=Leishmania mexicana (strain MHOM/GT/2001/U1103) OX=92943	2	2	2	74.6	74.6	74.6	76.186
0	1.81856	3.08187	0	2.07848	0.127674	+	2.35468	1.94852	+	0.408057	1.60477	E8NHN7;E9B4E7	E8NHN7;E9B4E7	tr|E8NHN7|E8NHN7_LEIMU WGS CADB00000000 data, contig 72 (Fragment) OS=Leishmania mexicana (strain MHOM/GT/2001/U1103) OX=929439 GN=LmxM_32_3070a_1 PE=4 SV=1;tr|E9B4E7|E9B4E7_LEIMU Uncharacterized protein (Fragment) OS=Leishmania mexicana (strain MHOM/GT/20	2	2	2	12.7	12.7	12.7	96.46
0	0.886141	-0.599554	0	0.57367	-0.0509711	+	1.36764	0.729906		0.44675	-0.325262	E9AJC9	E9AJC9	tr|E9AJC9|E9AJC9_LEIMU 40S ribosomal protein S7 OS=Leishmania mexicana (strain MHOM/GT/2001/U1103) OX=929439 GN=LMXM_01_0410 PE=3 SV=1	2	2	2	9	9	9	23.851
0	1.32055	0.898213	0	2.16813	1.57885	+	1.26547	1.74434	+	1.16812	1.23853	E9AJL7	E9AJL7	tr|E9AJL7|E9AJL7_LEIMU Uncharacterized protein OS=Leishmania mexicana (strain MHOM/GT/2001/U1103) OX=929439 GN=LMXM_02_0550 PE=4 SV=1	2	2	2	17.2	17.2	17.2	17.561
0	1.74224	1.46404	0	1.94182	1.58026	+	2.53429	1.84203	+	2.83737	1.52215	E9AJN6	E9AJN6	tr|E9AJN6|E9AJN6_LEIMU Putative peptidyl dipeptidase OS=Leishmania mexicana (strain MHOM/GT/2001/U1103) OX=929439 GN=LMXM_02_0740 PE=3 SV=1	2	2	2	2.9	2.9	2.9	76.626
0	2.99662	2.81716	0	2.96372	3.0403	+	4.51595	2.98017	+	2.83919	2.92873	E9AJR0	E9AJR0	tr|E9AJR0|E9AJR0_LEIMU Putative ribosomal protein L38 OS=Leishmania mexicana (strain MHOM/GT/2001/U1103) OX=929439 GN=LMXM_03_0250 PE=3 SV=1	2	2	2	21.7	21.7	21.7	9.4541
0	2.15275	1.66677	NaN	NaN	NaN		0	2.15275		0	1.66677	E9AK26	E9AK26	tr|E9AK26|E9AK26_LEIMU Putative calpain-like cysteine peptidase OS=Leishmania mexicana (strain MHOM/GT/2001/U1103) OX=929439 GN=LMXM_04_0450 PE=3 SV=1	2	2	2	3.3	3.3	3.3	88.701
0	1.83914	2.68069	0	2.32472	2.6122	+	1.87523	2.08193	+	3.77618	2.64644	E9AK51	E9AK51	tr|E9AK51|E9AK51_LEIMU Putative ubiquitin-conjugating enzyme e2 OS=Leishmania mexicana (strain MHOM/GT/2001/U1103) OX=929439 GN=LMXM_04_0680 PE=3 SV=1	2	2	2	16.2	16.2	16.2	17.05
NaN	NaN	NaN	0	1.53953	0.882881		0	1.53953		0	0.882881	E9AKD3	E9AKD3	tr|E9AKD3|E9AKD3_LEIMU Uncharacterized protein OS=Leishmania mexicana (strain MHOM/GT/2001/U1103) OX=929439 GN=LMXM_05_0280 PE=4 SV=1	2	2	2	10.7	10.7	10.7	24.998
0	1.09922	0.892003	0	0.873673	0.387747	+	1.89214	0.986448	+	0.898021	0.639875	E9AKE4	E9AKE4	tr|E9AKE4|E9AKE4_LEIMU Putative microtubule-associated protein (Fragment) OS=Leishmania mexicana (strain MHOM/GT/2001/U1103) OX=929439 GN=LMXM_05_0380 PE=4 SV=1	2	2	2	52.8	52.8	52.8	89.686
NaN	NaN	NaN	0	3.95002	2.68918		0	3.95002		0	2.68918	E9AKN2	E9AKN2	tr|E9AKN2|E9AKN2_LEIMU Uncharacterized protein OS=Leishmania mexicana (strain MHOM/GT/2001/U1103) OX=929439 GN=LMXM_06_0040 PE=4 SV=1	2	2	2	10.3	10.3	10.3	33.149
0	1.25244	1.64972	0	0.955174	0.950336	+	1.75317	1.10381	+	1.1848	1.30003	E9AKP2	E9AKP2	tr|E9AKP2|E9AKP2_LEIMU Proteasome subunit beta OS=Leishmania mexicana (strain MHOM/GT/2001/U1103) OX=929439 GN=LMXM_06_0140 PE=3 SV=1	2	2	2	7.3	7.3	7.3	27.909
0	1.42151	1.14921	0	1.29452	0.49334	+	2.66174	1.35801	+	0.888598	0.821273	E9AL45	E9AL45	tr|E9AL45|E9AL45_LEIMU Putative ATP-dependent DEAD/H RNA helicase OS=Leishmania mexicana (strain MHOM/GT/2001/U1103) OX=929439 GN=LMXM_07_0340 PE=4 SV=1	2	2	2	6	6	6	45.931
0	1.77935	1.67924	NaN	NaN	NaN		0	1.77935		0	1.67924	E9ALA4	E9ALA4	tr|E9ALA4|E9ALA4_LEIMU Splicing factor ptsr1-like protein OS=Leishmania mexicana (strain MHOM/GT/2001/U1103) OX=929439 GN=LMXM_07_0870 PE=4 SV=1	2	2	2	6.2	6.2	6.2	41.683
0	2.08688	0.843878	NaN	NaN	NaN		0	2.08688		0	0.843878	E9ALS3	E9ALS3	tr|E9ALS3|E9ALS3_LEIMU Uncharacterized protein OS=Leishmania mexicana (strain MHOM/GT/2001/U1103) OX=929439 GN=LMXM_08_29_1500 PE=4 SV=1	2	2	2	2.4	2.4	2.4	73.574
0	1.16611	0.786484	0	1.96967	2.30843	+	1.22305	1.56789	+	0.747105	1.54746	E9ALW3	E9ALW3	tr|E9ALW3|E9ALW3_LEIMU Uncharacterized protein OS=Leishmania mexicana (strain MHOM/GT/2001/U1103) OX=929439 GN=LMXM_08_29_1100 PE=4 SV=1	2	2	2	6.7	6.7	6.7	40.08
0	0.395349	-0.727836	0	0.352476	0.359236	+	2.48538	0.373912		0.115292	-0.1843	E9ALX8	E9ALX8	tr|E9ALX8|E9ALX8_LEIMU Uncharacterized protein OS=Leishmania mexicana (strain MHOM/GT/2001/U1103) OX=929439 GN=LMXM_08_29_0940 PE=4 SV=1	2	2	2	3	3	3	87.04
0	1.97087	0.326071	NaN	NaN	NaN		0	1.97087		0	0.326071	Q25319;E9ALZ5;REV__E9B3Z2	Q25319;E9ALZ5;REV__E9B3Z2	tr|Q25319|Q25319_LEIME Cathepsin B-like enzyme OS=Leishmania mexicana OX=5665 GN=lmcpc PE=3 SV=1;tr|E9ALZ5|E9ALZ5_LEIMU Cysteine peptidase C (CPC) OS=Leishmania mexicana (strain MHOM/GT/2001/U1103) OX=929439 GN=LMXM_08_29_0820 PE=3 SV=1;tr|E9B3Z2|E9B3Z2_LE	2	2	2	5	5	5	37.2
0	2.28508	2.37276	NaN	NaN	NaN		0	2.28508		0	2.37276	E9AM77	E9AM77	tr|E9AM77|E9AM77_LEIMU Transcription factor-like protein OS=Leishmania mexicana (strain MHOM/GT/2001/U1103) OX=929439 GN=LMXM_08_29_0020 PE=4 SV=1	2	2	2	2.3	2.3	2.3	114.94
0	1.37737	1.09772	NaN	NaN	NaN		0	1.37737		0	1.09772	E9AMC1	E9AMC1	tr|E9AMC1|E9AMC1_LEIMU Uncharacterized protein OS=Leishmania mexicana (strain MHOM/GT/2001/U1103) OX=929439 GN=LMXM_08_0420 PE=4 SV=1	2	2	2	1	1	1	210.48
0	1.63031	1.15295	0	3.21288	2.97881	+	1.03509	2.4216	+	0.818203	2.06588	E9AMD5	E9AMD5	tr|E9AMD5|E9AMD5_LEIMU Translation initiation factor-like protein OS=Leishmania mexicana (strain MHOM/GT/2001/U1103) OX=929439 GN=LMXM_08_0550 PE=4 SV=1	2	2	2	5.5	5.5	5.5	38.006
0	1.90135	0.962762	0	1.99502	0.867411	+	3.2385	1.94819	+	2.5681	0.915087	E9AMY6;P27893	E9AMY6	tr|E9AMY6|E9AMY6_LEIMU Histone H2B OS=Leishmania mexicana (strain MHOM/GT/2001/U1103) OX=929439 GN=LMXM_09_1340 PE=3 SV=1	7	2	2	59.8	16.8	16.8	11.908
0	1.55828	0.567807	NaN	NaN	NaN		0	1.55828		0	0.567807	E9B533;E9AN13	E9B533;E9AN13	tr|E9B533|E9B533_LEIMU Putative ribosomal protein l35a OS=Leishmania mexicana (strain MHOM/GT/2001/U1103) OX=929439 GN=LMXM_33_2470 PE=3 SV=1;tr|E9AN13|E9AN13_LEIMU Putative ribosomal protein l35a OS=Leishmania mexicana (strain MHOM/GT/2001/U1103) OX=92943	2	2	2	11.1	11.1	11.1	16.454
0	3.27647	3.06392	0	1.82113	2.11715	+	1.1383	2.5488	+	1.49746	2.59053	Q2PQD2;E9AN28	Q2PQD2;E9AN28	tr|Q2PQD2|Q2PQD2_LEIME MPK10 OS=Leishmania mexicana OX=5665 PE=4 SV=1;tr|E9AN28|E9AN28_LEIMU Putative mitogen-activated protein kinase OS=Leishmania mexicana (strain MHOM/GT/2001/U1103) OX=929439 GN=LMXM_10_0200 PE=4 SV=1	2	2	2	6.9	6.9	6.9	46.316
NaN	NaN	NaN	0	2.32302	1.21852		0	2.32302		0	1.21852	E9AN61;P90593;P90551;REV__E9ALI5;REV__E9ALI6	E9AN61;P90593;P90551;REV__E9ALI5;REV__E9ALI6	tr|E9AN61|E9AN61_LEIMU Glycerol-3-phosphate dehydrogenase [NAD(+)] OS=Leishmania mexicana (strain MHOM/GT/2001/U1103) OX=929439 GN=LMXM_10_0510 PE=3 SV=1;sp|P90593|GPDA_TRYBB Glycerol-3-phosphate dehydrogenase [NAD(+)], glycosomal OS=Trypanosoma brucei bru	2	2	2	5.7	5.7	5.7	39.191
0	1.50166	3.18059	0	3.70118	4.54756	+	0.848633	2.60142	+	1.52445	3.86408	E9AN95	E9AN95	tr|E9AN95|E9AN95_LEIMU Putative nuclear transport factor 2 OS=Leishmania mexicana (strain MHOM/GT/2001/U1103) OX=929439 GN=LMXM_10_0850 PE=4 SV=1	2	2	2	19.4	19.4	19.4	13.957
0	1.70092	0.875032	0	1.91204	1.22086	+	2.46887	1.80648	+	1.58232	1.04795	E9AN97	E9AN97	tr|E9AN97|E9AN97_LEIMU Histone H3 OS=Leishmania mexicana (strain MHOM/GT/2001/U1103) OX=929439 GN=LMXM_10_0870 PE=3 SV=1	3	3	2	14.6	14.6	7.7	14.686
NaN	NaN	NaN	0	1.46607	1.31579		0	1.46607		0	1.31579	E9ANB3	E9ANB3	tr|E9ANB3|E9ANB3_LEIMU RNA-binding protein-like protein OS=Leishmania mexicana (strain MHOM/GT/2001/U1103) OX=929439 GN=LMXM_10_1030 PE=4 SV=1	2	2	2	6.8	6.8	6.8	41.251
0	2.31292	2.65847	0	2.03548	1.99907	+	2.39299	2.1742	+	1.71083	2.32877	E9ANC1	E9ANC1	tr|E9ANC1|E9ANC1_LEIMU Uncharacterized protein OS=Leishmania mexicana (strain MHOM/GT/2001/U1103) OX=929439 GN=LMXM_10_1110 PE=4 SV=1	2	2	2	4.4	4.4	4.4	56.911
0	1.63869	1.47764	NaN	NaN	NaN		0	1.63869		0	1.47764	E9ANH0	E9ANH0	tr|E9ANH0|E9ANH0_LEIMU Proteasome subunit alpha type OS=Leishmania mexicana (strain MHOM/GT/2001/U1103) OX=929439 GN=LMXM_11_0240 PE=3 SV=1	2	2	2	8.5	8.5	8.5	27.779
0	3.09581	2.38817	0	2.55835	1.04696	+	2.04987	2.82708	+	0.904531	1.71756	E9ANJ4	E9ANJ4	tr|E9ANJ4|E9ANJ4_LEIMU Uncharacterized protein OS=Leishmania mexicana (strain MHOM/GT/2001/U1103) OX=929439 GN=LMXM_11_0480 PE=4 SV=1	2	2	2	2.2	2.2	2.2	117.57
0	0.758055	1.46062	0	0.591166	0.747553	+	1.82514	0.67461	+	1.044	1.10408	E9ANQ6	E9ANQ6	tr|E9ANQ6|E9ANQ6_LEIMU Putative eukaryotic release factor 3 OS=Leishmania mexicana (strain MHOM/GT/2001/U1103) OX=929439 GN=LMXM_11_1170 PE=4 SV=1	2	2	2	3.5	3.5	3.5	84.727
0	2.39552	1.95092	NaN	NaN	NaN		0	2.39552		0	1.95092	E9ANZ0	E9ANZ0	tr|E9ANZ0|E9ANZ0_LEIMU Putative alanine aminotransferase OS=Leishmania mexicana (strain MHOM/GT/2001/U1103) OX=929439 GN=LMXM_12_0630 PE=4 SV=1	2	2	2	4	4	4	54.98
0	1.94553	1.12565	0	0.558173	-0.097401	+	0.671842	1.25185		0.310694	0.514123	E9AP67	E9AP67	tr|E9AP67|E9AP67_LEIMU Putative flagellar radial spoke protein OS=Leishmania mexicana (strain MHOM/GT/2001/U1103) OX=929439 GN=LMXM_13_0430 PE=4 SV=1	2	2	2	3.9	3.9	3.9	66.549
0	2.66014	0.449677	NaN	NaN	NaN		0	2.66014		0	0.449677	E9APB1	E9APB1	tr|E9APB1|E9APB1_LEIMU Mitochondrial processing peptidase alpha subunit,putative (Metallo-peptidase, clan me, family m16) OS=Leishmania mexicana (strain MHOM/GT/2001/U1103) OX=929439 GN=LMXM_13_0870 PE=4 SV=1	2	2	2	5.1	5.1	5.1	57.637
0	1.65967	1.31555	NaN	NaN	NaN		0	1.65967		0	1.31555	E9APD4	E9APD4	tr|E9APD4|E9APD4_LEIMU Putative leucyl-tRNA synthetase OS=Leishmania mexicana (strain MHOM/GT/2001/U1103) OX=929439 GN=LMXM_13_1100 PE=3 SV=1	2	2	2	1.8	1.8	1.8	122.02
0	0.534667	0.978451	0	3.40346	1.70422	+	0.517854	1.96906	+	1.18029	1.34134	E9API2	E9API2	tr|E9API2|E9API2_LEIMU Ubiquitin-conjugating enzyme-like protein OS=Leishmania mexicana (strain MHOM/GT/2001/U1103) OX=929439 GN=LMXM_13_1580 PE=4 SV=1	2	2	2	15.2	15.2	15.2	16.033
NaN	NaN	NaN	0	1.57852	0.94355		0	1.57852		0	0.94355	E9APR7	E9APR7	tr|E9APR7|E9APR7_LEIMU Elongation of fatty acids protein OS=Leishmania mexicana (strain MHOM/GT/2001/U1103) OX=929439 GN=LMXM_14_0705 PE=3 SV=1	2	2	2	10.8	10.8	10.8	37.179
0	2.08711	2.60811	0	1.2064	0.919405	+	1.18943	1.64676	+	0.764657	1.76376	E9AQ24	E9AQ24	tr|E9AQ24|E9AQ24_LEIMU Lysine--tRNA ligase OS=Leishmania mexicana (strain MHOM/GT/2001/U1103) OX=929439 GN=LMXM_15_0230 PE=3 SV=1	2	2	2	2.9	2.9	2.9	67.154
NaN	NaN	NaN	0	2.26534	1.91243		0	2.26534		0	1.91243	E9AQ80	E9AQ80	tr|E9AQ80|E9AQ80_LEIMU Uncharacterized protein OS=Leishmania mexicana (strain MHOM/GT/2001/U1103) OX=929439 GN=LMXM_15_0820 PE=4 SV=1	2	2	2	3.1	3.1	3.1	112.96
0	2.98862	1.88553	NaN	NaN	NaN		0	2.98862		0	1.88553	E9AQ92	E9AQ92	tr|E9AQ92|E9AQ92_LEIMU Calmodulin-like protein OS=Leishmania mexicana (strain MHOM/GT/2001/U1103) OX=929439 GN=LMXM_15_0930 PE=4 SV=1	2	2	2	12.7	12.7	12.7	20.492
NaN	NaN	NaN	0	2.36798	1.97767		0	2.36798		0	1.97767	E9AQE0	E9AQE0	tr|E9AQE0|E9AQE0_LEIMU Proliferating cell nuclear antigen OS=Leishmania mexicana (strain MHOM/GT/2001/U1103) OX=929439 GN=LMXM_15_1450 PE=3 SV=1	2	2	2	7.2	7.2	7.2	32.442
0	1.17002	1.15877	NaN	NaN	NaN		0	1.17002		0	1.15877	Q9NL74;E9AQL1	Q9NL74;E9AQL1	tr|Q9NL74|Q9NL74_LEIAM Dihydroorotate dehydrogenase (fumarate) OS=Leishmania amazonensis OX=5659 GN=pyr4 PE=3 SV=1;tr|E9AQL1|E9AQL1_LEIMU Dihydroorotate dehydrogenase (fumarate) OS=Leishmania mexicana (strain MHOM/GT/2001/U1103) OX=929439 GN=LMXM_16_0530 P	2	2	2	6.1	6.1	6.1	33.696
0	1.78113	2.60013	0	1.36076	1.09507	+	1.75858	1.57094	+	0.874609	1.8476	Q9NL75;E9AQL2	Q9NL75;E9AQL2	tr|Q9NL75|Q9NL75_LEIAM Aspartate carbamoyltransferase OS=Leishmania amazonensis OX=5659 GN=pyr2 PE=3 SV=1;tr|E9AQL2|E9AQL2_LEIMU Putative aspartate carbamoyltransferase OS=Leishmania mexicana (strain MHOM/GT/2001/U1103) OX=929439 GN=LMXM_16_0540 PE=3 SV=1	2	2	2	5.5	5.5	5.5	35.416
0	-0.0724514	0.271021	0	1.95066	1.46963	+	0.345611	0.939104	+	0.547325	0.870326	E9AQZ4	E9AQZ4	tr|E9AQZ4|E9AQZ4_LEIMU Cystathionine beta-synthase OS=Leishmania mexicana (strain MHOM/GT/2001/U1103) OX=929439 GN=LMXM_17_0250 PE=4 SV=1	2	2	2	5	5	5	38.999
NaN	NaN	NaN	0	-0.116356	0.538166		0	-0.116356		0	0.538166	E9ARD9	E9ARD9	tr|E9ARD9|E9ARD9_LEIMU Diphosphomevalonate decarboxylase OS=Leishmania mexicana (strain MHOM/GT/2001/U1103) OX=929439 GN=LMXM_18_0020 PE=3 SV=1	2	2	2	5.7	5.7	5.7	42.462
0	1.29736	0.482137	NaN	NaN	NaN		0	1.29736		0	0.482137	E9ARJ3	E9ARJ3	tr|E9ARJ3|E9ARJ3_LEIMU V-type proton ATPase subunit C OS=Leishmania mexicana (strain MHOM/GT/2001/U1103) OX=929439 GN=LMXM_18_0560 PE=3 SV=1	2	2	2	5.3	5.3	5.3	43.466
NaN	NaN	NaN	0	3.23596	2.1759		0	3.23596		0	2.1759	E9ARJ6	E9ARJ6	tr|E9ARJ6|E9ARJ6_LEIMU Putative RNA binding protein OS=Leishmania mexicana (strain MHOM/GT/2001/U1103) OX=929439 GN=LMXM_18_0590 PE=4 SV=1	2	2	2	4.3	4.3	4.3	44.075
0	1.20531	1.22488	0	2.65117	2.08286	+	0.933658	1.92824	+	1.21345	1.65387	E9ARK0	E9ARK0	tr|E9ARK0|E9ARK0_LEIMU Putative 60S ribosomal protein L10a OS=Leishmania mexicana (strain MHOM/GT/2001/U1103) OX=929439 GN=LMXM_18_0620 PE=4 SV=1	2	2	2	11.7	11.7	11.7	24.578
0	1.23126	-1.37564	NaN	NaN	NaN		0	1.23126		0	-1.37564	E9ARS2	E9ARS2	tr|E9ARS2|E9ARS2_LEIMU Putative pyruvate dehydrogenase E1 component alpha subunit OS=Leishmania mexicana (strain MHOM/GT/2001/U1103) OX=929439 GN=LMXM_18_1380 PE=4 SV=1	2	2	2	7.4	7.4	7.4	42.727
0	3.96727	3.68091	0	1.31619	1.43885	+	0.734081	2.64173	+	0.824381	2.55988	Q6QMH7;E9ARU2	Q6QMH7;E9ARU2	tr|Q6QMH7|Q6QMH7_LEIME Nonspecific nucleoside hydrolase (Fragment) OS=Leishmania mexicana OX=5665 GN=nsnh PE=4 SV=1;tr|E9ARU2|E9ARU2_LEIMU Nonspecific nucleoside hydrolase OS=Leishmania mexicana (strain MHOM/GT/2001/U1103) OX=929439 GN=LMXM_18_1580 PE=4 SV	2	2	2	12.5	12.5	12.5	32.205
0	1.69133	1.14014	0	1.63564	1.24652	+	3.5527	1.66349	+	2.70314	1.19333	E9ARV5;E9AR94	E9ARV5;E9AR94	tr|E9ARV5|E9ARV5_LEIMU Histone H2B OS=Leishmania mexicana (strain MHOM/GT/2001/U1103) OX=929439 GN=LMXM_19_0030 PE=3 SV=1;tr|E9AR94|E9AR94_LEIMU Histone H2B OS=Leishmania mexicana (strain MHOM/GT/2001/U1103) OX=929439 GN=LMXM_17_1220 PE=3 SV=1	7	7	2	59.8	59.8	16.8	11.921
0	0.451955	1.27267	NaN	NaN	NaN		0	0.451955		0	1.27267	E9ARW6	E9ARW6	tr|E9ARW6|E9ARW6_LEIMU Uncharacterized protein OS=Leishmania mexicana (strain MHOM/GT/2001/U1103) OX=929439 GN=LMXM_19_0150 PE=3 SV=1	2	2	2	8.9	8.9	8.9	30.854
NaN	NaN	NaN	0	0.177688	2.21656		0	0.177688		0	2.21656	E9AS06	E9AS06	tr|E9AS06|E9AS06_LEIMU Methionine aminopeptidase OS=Leishmania mexicana (strain MHOM/GT/2001/U1103) OX=929439 GN=LMXM_19_0550 PE=3 SV=1	2	2	2	4.7	4.7	4.7	44.914
0	1.25495	0.983283	0	1.72632	1.65086	+	1.61801	1.49063	+	1.23184	1.31707	E9AS15	E9AS15	tr|E9AS15|E9AS15_LEIMU Putative histone H3 variant OS=Leishmania mexicana (strain MHOM/GT/2001/U1103) OX=929439 GN=LMXM_19_0630 PE=3 SV=1	2	2	2	11	11	11	16.554
0	0.598013	1.19954	NaN	NaN	NaN		0	0.598013		0	1.19954	E9AS51	E9AS51	tr|E9AS51|E9AS51_LEIMU 4-coumarate:coa ligase-like protein OS=Leishmania mexicana (strain MHOM/GT/2001/U1103) OX=929439 GN=LMXM_19_1005 PE=4 SV=1	2	2	2	3.5	3.5	3.5	72.039
0	0.95322	-0.132773	NaN	NaN	NaN		0	0.95322		0	-0.132773	E9ASM7	E9ASM7	tr|E9ASM7|E9ASM7_LEIMU Putative ribosomal protein L24 OS=Leishmania mexicana (strain MHOM/GT/2001/U1103) OX=929439 GN=LMXM_36_1070 PE=4 SV=1	2	2	2	19.4	19.4	19.4	14.571
NaN	NaN	NaN	0	2.95613	2.20156		0	2.95613		0	2.20156	E9ASS2	E9ASS2	tr|E9ASS2|E9ASS2_LEIMU Uncharacterized protein OS=Leishmania mexicana (strain MHOM/GT/2001/U1103) OX=929439 GN=LMXM_36_1520 PE=4 SV=1	2	2	2	4.1	4.1	4.1	56.465
0	1.2715	1.26632	NaN	NaN	NaN		0	1.2715		0	1.26632	E9AST1	E9AST1	tr|E9AST1|E9AST1_LEIMU Proteasome subunit alpha type OS=Leishmania mexicana (strain MHOM/GT/2001/U1103) OX=929439 GN=LMXM_36_1600 PE=3 SV=1	2	2	2	8	8	8	29.755
0	0.954851	0.122005	0	1.4147	0.0314106	+	1.44783	1.18478		0.633668	0.0767077	E9AST2;E9AST3	E9AST2;E9AST3	tr|E9AST2|E9AST2_LEIMU Universal minicircle sequence binding protein,putative OS=Leishmania mexicana (strain MHOM/GT/2001/U1103) OX=929439 GN=LMXM_36_1610 PE=4 SV=1;tr|E9AST3|E9AST3_LEIMU Universal minicircle sequence binding protein OS=Leishmania mexicana	2	2	2	11.3	11.3	11.3	12.594
0	1.0033	-1.27786	0	2.81568	1.87006	+	0.770394	1.90949		0.0614115	0.2961	E9ASU7	E9ASU7	tr|E9ASU7|E9ASU7_LEIMU Uncharacterized protein OS=Leishmania mexicana (strain MHOM/GT/2001/U1103) OX=929439 GN=LMXM_36_1750 PE=4 SV=1	2	2	2	3.9	3.9	3.9	59.724
0	2.27779	1.57956	0	2.38628	-0.00264649	+	3.26705	2.33203		0.372696	0.788459	E9AT13	E9AT13	tr|E9AT13|E9AT13_LEIMU Putative tyrosine aminotransferase OS=Leishmania mexicana (strain MHOM/GT/2001/U1103) OX=929439 GN=LMXM_36_2360 PE=4 SV=1	2	2	2	4	4	4	49.561
0	1.65964	1.24433	0	3.28573	2.65491	+	1.03039	2.47268	+	0.959622	1.94962	E9AT88	E9AT88	tr|E9AT88|E9AT88_LEIMU Putative ATP synthase OS=Leishmania mexicana (strain MHOM/GT/2001/U1103) OX=929439 GN=LMXM_36_3100 PE=4 SV=1	2	2	2	8.8	8.8	8.8	25.258
0	1.1959	1.92687	NaN	NaN	NaN		0	1.1959		0	1.92687	E9ATH0	E9ATH0	tr|E9ATH0|E9ATH0_LEIMU Eukaryotic translation initiation factor 3 subunit I OS=Leishmania mexicana (strain MHOM/GT/2001/U1103) OX=929439 GN=LMXM_36_3880 PE=3 SV=1	2	2	2	7.3	7.3	7.3	38.601
0	1.19474	0.820259	0	1.66198	1.64941	+	1.58967	1.42836	+	1.01479	1.23483	E9ATM9	E9ATM9	tr|E9ATM9|E9ATM9_LEIMU Putative mitochondrial intermediate peptidase OS=Leishmania mexicana (strain MHOM/GT/2001/U1103) OX=929439 GN=LMXM_36_4450 PE=3 SV=1	2	2	2	2.7	2.7	2.7	75.893
0	2.25247	2.24661	0	0.362746	0.358761	+	0.522024	1.30761	+	0.520591	1.30268	E9ATS5	E9ATS5	tr|E9ATS5|E9ATS5_LEIMU Uncharacterized protein OS=Leishmania mexicana (strain MHOM/GT/2001/U1103) OX=929439 GN=LMXM_36_4910 PE=4 SV=1	2	2	2	5.8	5.8	5.8	43.007
NaN	NaN	NaN	0	0.875055	2.0119		0	0.875055		0	2.0119	E9ATU9	E9ATU9	tr|E9ATU9|E9ATU9_LEIMU Uncharacterized protein OS=Leishmania mexicana (strain MHOM/GT/2001/U1103) OX=929439 GN=LMXM_36_5150 PE=3 SV=1	2	2	2	4.5	4.5	4.5	70.948
0	2.06697	2.00533	0	2.59662	2.49059	+	1.89776	2.3318	+	1.9412	2.24796	E9AU26	E9AU26	tr|E9AU26|E9AU26_LEIMU Uncharacterized protein OS=Leishmania mexicana (strain MHOM/GT/2001/U1103) OX=929439 GN=LMXM_36_5910 PE=4 SV=1	2	2	2	6.7	6.7	6.7	41.285
NaN	NaN	NaN	0	1.2843	0.932073		0	1.2843		0	0.932073	E9AUN5	E9AUN5	tr|E9AUN5|E9AUN5_LEIMU 1,2-dihydroxy-3-keto-5-methylthiopentene dioxygenase OS=Leishmania mexicana (strain MHOM/GT/2001/U1103) OX=929439 GN=LMXM_20_0970 PE=3 SV=1	2	2	2	7.3	7.3	7.3	39.221
NaN	NaN	NaN	0	2.35645	1.55459		0	2.35645		0	1.55459	E9AV52	E9AV52	tr|E9AV52|E9AV52_LEIMU Uncharacterized protein OS=Leishmania mexicana (strain MHOM/GT/2001/U1103) OX=929439 GN=LMXM_21_0825 PE=4 SV=1	2	2	2	7.2	7.2	7.2	359.36
0	2.26564	1.90191	0	3.70257	1.95461	+	1.27271	2.9841	+	3.72886	1.92826	Q06309;E9AV92	Q06309;E9AV92	sp|Q06309|CRK1_LEIME Cell division protein kinase 2 homolog CRK1 OS=Leishmania mexicana OX=5665 GN=CRK1 PE=2 SV=1;tr|E9AV92|E9AV92_LEIMU Cell division protein kinase 2 OS=Leishmania mexicana (strain MHOM/GT/2001/U1103) OX=929439 GN=LMXM_21_1080 PE=3 SV=1	2	2	2	7.3	7.3	7.3	34.473
0	0.787462	1.58472	0	0.971557	0.506897	+	1.96752	0.87951	+	0.717075	1.04581	E9AVC7	E9AVC7	tr|E9AVC7|E9AVC7_LEIMU 2-oxoisovalerate dehydrogenase subunit alpha OS=Leishmania mexicana (strain MHOM/GT/2001/U1103) OX=929439 GN=LMXM_21_1430 PE=3 SV=1	2	2	2	4.6	4.6	4.6	53.225
NaN	NaN	NaN	0	1.141	0.195958		0	1.141		0	0.195958	E9AVH9	E9AVH9	tr|E9AVH9|E9AVH9_LEIMU Proteasome subunit alpha type OS=Leishmania mexicana (strain MHOM/GT/2001/U1103) OX=929439 GN=LMXM_21_1830 PE=3 SV=1	2	2	2	8.6	8.6	8.6	26.857
0	3.27393	3.3278	0	2.00821	0.87235	+	1.27651	2.64107	+	0.639607	2.10007	E9AVJ6	E9AVJ6	tr|E9AVJ6|E9AVJ6_LEIMU Putative GMP synthase (Putative glutamine amidotransferase) OS=Leishmania mexicana (strain MHOM/GT/2001/U1103) OX=929439 GN=LMXM_22_0110 PE=4 SV=1	2	2	2	5.2	5.2	5.2	71.256
0	2.60929	1.67055	0	2.0202	1.24757	+	1.8011	2.31475	+	1.691	1.45906	E9AVY2	E9AVY2	tr|E9AVY2|E9AVY2_LEIMU Putative ATP-dependent DEAD/H RNA helicase OS=Leishmania mexicana (strain MHOM/GT/2001/U1103) OX=929439 GN=LMXM_22_1500 PE=4 SV=1	2	2	2	2.9	2.9	2.9	120.17
0	1.50934	0.0991889	NaN	NaN	NaN		0	1.50934		0	0.0991889	E9AW70	E9AW70	tr|E9AW70|E9AW70_LEIMU Putative ubiquitin-activating enzyme e1 OS=Leishmania mexicana (strain MHOM/GT/2001/U1103) OX=929439 GN=LMXM_23_0550 PE=3 SV=1	2	2	2	2.7	2.7	2.7	115.14
NaN	NaN	NaN	0	2.38442	1.27877		0	2.38442		0	1.27877	E9AWH3	E9AWH3	tr|E9AWH3|E9AWH3_LEIMU Uncharacterized protein OS=Leishmania mexicana (strain MHOM/GT/2001/U1103) OX=929439 GN=LMXM_23_1750 PE=4 SV=1	2	2	2	9.2	9.2	9.2	31.376
NaN	NaN	NaN	0	1.95267	1.48726		0	1.95267		0	1.48726	E9AWJ0	E9AWJ0	tr|E9AWJ0|E9AWJ0_LEIMU Uncharacterized protein OS=Leishmania mexicana (strain MHOM/GT/2001/U1103) OX=929439 GN=LMXM_23_1580 PE=1 SV=1	2	2	2	21.9	21.9	21.9	16.905
0	-0.124305	0.987016	NaN	NaN	NaN		0	-0.124305		0	0.987016	E9AWK3	E9AWK3	tr|E9AWK3|E9AWK3_LEIMU Ankyrin/TPR repeat protein OS=Leishmania mexicana (strain MHOM/GT/2001/U1103) OX=929439 GN=LMXM_24_0140 PE=4 SV=1	2	2	2	6.3	6.3	6.3	43.132
0	1.47909	1.25118	NaN	NaN	NaN		0	1.47909		0	1.25118	E9AWL7	E9AWL7	tr|E9AWL7|E9AWL7_LEIMU Dynein intermediate-chain-like protein OS=Leishmania mexicana (strain MHOM/GT/2001/U1103) OX=929439 GN=LMXM_24_0280 PE=4 SV=1	2	2	2	3.5	3.5	3.5	75.45
NaN	NaN	NaN	0	1.2947	0.332138		0	1.2947		0	0.332138	E9AWM1	E9AWM1	tr|E9AWM1|E9AWM1_LEIMU Putative fumarate hydratase OS=Leishmania mexicana (strain MHOM/GT/2001/U1103) OX=929439 GN=LMXM_24_0320 PE=4 SV=1	2	2	2	3.6	3.6	3.6	60.801
0	2.21317	2.01921	NaN	NaN	NaN		0	2.21317		0	2.01921	E9AX25	E9AX25	tr|E9AX25|E9AX25_LEIMU Uncharacterized protein OS=Leishmania mexicana (strain MHOM/GT/2001/U1103) OX=929439 GN=LMXM_24_1800 PE=4 SV=1	2	2	2	17.9	17.9	17.9	11.554
0	2.32322	2.72048	0	1.54861	0.265956	+	1.42283	1.93591	+	0.458656	1.49322	E9AX53	E9AX53	tr|E9AX53|E9AX53_LEIMU 40S ribosomal protein S8 OS=Leishmania mexicana (strain MHOM/GT/2001/U1103) OX=929439 GN=LMXM_24_2070 PE=3 SV=1	2	2	2	10.6	10.6	10.6	24.686
NaN	NaN	NaN	0	3.0333	1.70814		0	3.0333		0	1.70814	E9AXI4	E9AXI4	tr|E9AXI4|E9AXI4_LEIMU Frataxin-like protein OS=Leishmania mexicana (strain MHOM/GT/2001/U1103) OX=929439 GN=LMXM_25_1050 PE=4 SV=1	2	2	2	11.6	11.6	11.6	20.423
0	1.7789	1.12106	NaN	NaN	NaN		0	1.7789		0	1.12106	E9AXQ3	E9AXQ3	tr|E9AXQ3|E9AXQ3_LEIMU Pyruvate dehydrogenase E1 component subunit beta OS=Leishmania mexicana (strain MHOM/GT/2001/U1103) OX=929439 GN=LMXM_25_1710 PE=4 SV=1	2	2	2	6.9	6.9	6.9	37.873
NaN	NaN	NaN	0	3.28301	3.37546		0	3.28301		0	3.37546	E9AXV4	E9AXV4	tr|E9AXV4|E9AXV4_LEIMU Uncharacterized protein OS=Leishmania mexicana (strain MHOM/GT/2001/U1103) OX=929439 GN=LMXM_25_2200 PE=4 SV=1	2	2	2	7.4	7.4	7.4	34.272
NaN	NaN	NaN	0	1.30868	2.147		0	1.30868		0	2.147	E9AY47	E9AY47	tr|E9AY47|E9AY47_LEIMU Uncharacterized protein OS=Leishmania mexicana (strain MHOM/GT/2001/U1103) OX=929439 GN=LMXM_26_0680 PE=4 SV=1	2	2	2	8	8	8	25.692
0	2.20068	1.83503	0	2.18656	1.48421	+	4.98426	2.19362	+	1.95913	1.65962	E9AY60;E9AY59	E9AY60;E9AY59	tr|E9AY60|E9AY60_LEIMU Glutathione peroxidase OS=Leishmania mexicana (strain MHOM/GT/2001/U1103) OX=929439 GN=LMXM_26_0810 PE=3 SV=1;tr|E9AY59|E9AY59_LEIMU Glutathione peroxidase OS=Leishmania mexicana (strain MHOM/GT/2001/U1103) OX=929439 GN=LMXM_26_0800	2	2	2	13.8	13.8	13.8	19.257
0	2.70261	2.1738	0	2.45068	1.33263	+	2.62315	2.57664	+	1.2756	1.75322	E9AY61	E9AY61	tr|E9AY61|E9AY61_LEIMU Putative asparagine synthetase a (Putative aspartate--ammonia ligase) OS=Leishmania mexicana (strain MHOM/GT/2001/U1103) OX=929439 GN=LMXM_26_0830 PE=4 SV=1	2	2	2	5.4	5.4	5.4	39.829
0	1.59807	2.17434	NaN	NaN	NaN		0	1.59807		0	2.17434	E9AY66;Q86LI2	E9AY66;Q86LI2	tr|E9AY66|E9AY66_LEIMU Putative 40S ribosomal protein S16 OS=Leishmania mexicana (strain MHOM/GT/2001/U1103) OX=929439 GN=LMXM_26_0880 PE=3 SV=1;tr|Q86LI2|Q86LI2_LEIEN Ribosomal protein S16 OS=Leishmania enriettii OX=5663 GN=Rps16 PE=2 SV=1	2	2	2	12.8	12.8	12.8	16.673
0	5.02315	4.74523	0	2.82557	2.64425	+	1.15344	3.92436	+	1.14151	3.69474	E9AYB7	E9AYB7	tr|E9AYB7|E9AYB7_LEIMU Prefoldin subunit 3 OS=Leishmania mexicana (strain MHOM/GT/2001/U1103) OX=929439 GN=LMXM_26_1380 PE=3 SV=1	2	2	2	10.3	10.3	10.3	22.19
NaN	NaN	NaN	0	1.2843	0.932073		0	1.2843		0	0.932073	E9AYP5	E9AYP5	tr|E9AYP5|E9AYP5_LEIMU Uncharacterized protein OS=Leishmania mexicana (strain MHOM/GT/2001/U1103) OX=929439 GN=LMXM_26_2640 PE=4 SV=1	2	2	2	6.2	6.2	6.2	42.282
0	1.53429	1.32371	0	1.06322	0.571902	+	1.50376	1.29876	+	0.893395	0.947804	E9AYQ1	E9AYQ1	tr|E9AYQ1|E9AYQ1_LEIMU 6-phosphogluconolactonase OS=Leishmania mexicana (strain MHOM/GT/2001/U1103) OX=929439 GN=LMXM_26_2700 PE=3 SV=1	2	2	2	11.2	11.2	11.2	28.422
0	2.38631	1.82824	NaN	NaN	NaN		0	2.38631		0	1.82824	E9AYS1	E9AYS1	tr|E9AYS1|E9AYS1_LEIMU Proteasome endopeptidase complex OS=Leishmania mexicana (strain MHOM/GT/2001/U1103) OX=929439 GN=LMXM_27_0190 PE=3 SV=1	2	2	2	9.2	9.2	9.2	25.578
0	1.37665	0.0210123	NaN	NaN	NaN		0	1.37665		0	0.0210123	E9AYV1	E9AYV1	tr|E9AYV1|E9AYV1_LEIMU Putative calpain-like cysteine peptidase (Fragment) OS=Leishmania mexicana (strain MHOM/GT/2001/U1103) OX=929439 GN=LMXM_27_0490 PE=3 SV=1	2	2	2	3.4	3.4	3.4	269.06
NaN	NaN	NaN	0	2.33463	0.832593		0	2.33463		0	0.832593	E9AYY9	E9AYY9	tr|E9AYY9|E9AYY9_LEIMU Uncharacterized protein OS=Leishmania mexicana (strain MHOM/GT/2001/U1103) OX=929439 GN=LMXM_27_0870 PE=4 SV=1	2	2	2	2.9	2.9	2.9	85.034
NaN	NaN	NaN	0	1.2843	0.932073		0	1.2843		0	0.932073	E9AZ73	E9AZ73	tr|E9AZ73|E9AZ73_LEIMU Putative eukaryotic translation release factor OS=Leishmania mexicana (strain MHOM/GT/2001/U1103) OX=929439 GN=LMXM_27_1710 PE=4 SV=1	2	2	2	4.4	4.4	4.4	50.752
0	0.79851	0.224332	NaN	NaN	NaN		0	0.79851		0	0.224332	E9AZA7;E9AZA9	E9AZA7;E9AZA9	tr|E9AZA7|E9AZA7_LEIMU Branched-chain-amino-acid aminotransferase OS=Leishmania mexicana (strain MHOM/GT/2001/U1103) OX=929439 GN=LMXM_27_2030 PE=3 SV=1;tr|E9AZA9|E9AZA9_LEIMU Branched-chain-amino-acid aminotransferase OS=Leishmania mexicana (strain MHOM/G	2	2	2	7	7	7	43.97
NaN	NaN	NaN	0	2.21386	1.37243		0	2.21386		0	1.37243	E9AZL5	E9AZL5	tr|E9AZL5|E9AZL5_LEIMU 40S ribosomal protein S26 OS=Leishmania mexicana (strain MHOM/GT/2001/U1103) OX=929439 GN=LMXM_28_0540 PE=3 SV=1	2	2	2	22.3	22.3	22.3	12.779
NaN	NaN	NaN	0	2.81611	2.16602		0	2.81611		0	2.16602	E9AZS9	E9AZS9	tr|E9AZS9|E9AZS9_LEIMU Uncharacterized protein OS=Leishmania mexicana (strain MHOM/GT/2001/U1103) OX=929439 GN=LMXM_28_1110 PE=4 SV=1	2	2	2	2.9	2.9	2.9	68.397
0	2.3936	1.74703	NaN	NaN	NaN		0	2.3936		0	1.74703	E9B042	E9B042	tr|E9B042|E9B042_LEIMU Putative ribosomal protein S29 OS=Leishmania mexicana (strain MHOM/GT/2001/U1103) OX=929439 GN=LMXM_28_2205 PE=4 SV=1	2	2	2	31.6	31.6	31.6	6.6828
0	2.32262	1.2236	NaN	NaN	NaN		0	2.32262		0	1.2236	E9B052	E9B052	tr|E9B052|E9B052_LEIMU Eukaryotic translation initiation factor 3 subunit E OS=Leishmania mexicana (strain MHOM/GT/2001/U1103) OX=929439 GN=LMXM_28_2310 PE=3 SV=1	2	2	2	6.4	6.4	6.4	46.375
0	0.346643	0.689253	NaN	NaN	NaN		0	0.346643		0	0.689253	E9B0D7	E9B0D7	tr|E9B0D7|E9B0D7_LEIMU Alkyl dihydroxyacetonephosphate synthase OS=Leishmania mexicana (strain MHOM/GT/2001/U1103) OX=929439 GN=LMXM_29_0120 PE=4 SV=1	2	2	2	3.4	3.4	3.4	69.422
NaN	NaN	NaN	0	1.94761	1.48758		0	1.94761		0	1.48758	E9B0F9	E9B0F9	tr|E9B0F9|E9B0F9_LEIMU Kinesin-like protein OS=Leishmania mexicana (strain MHOM/GT/2001/U1103) OX=929439 GN=LMXM_29_0350 PE=3 SV=1	2	2	2	4.1	4.1	4.1	68.265
0	1.14732	0.647473	0	1.22433	0.390199	+	2.97769	1.18582	+	1.24928	0.518836	E9B0H1	E9B0H1	tr|E9B0H1|E9B0H1_LEIMU Putative aspartyl-tRNA synthetase OS=Leishmania mexicana (strain MHOM/GT/2001/U1103) OX=929439 GN=LMXM_29_0460 PE=3 SV=1	2	2	2	4.4	4.4	4.4	62.364
0	2.00311	2.47301	0	0.497547	0.172829	+	0.622318	1.25033	+	0.432971	1.32292	E9B0J8	E9B0J8	tr|E9B0J8|E9B0J8_LEIMU GrpE protein homolog OS=Leishmania mexicana (strain MHOM/GT/2001/U1103) OX=929439 GN=LMXM_29_0730 PE=3 SV=1	2	2	2	7.8	7.8	7.8	23.867
NaN	NaN	NaN	0	0.805977	0.297638		0	0.805977		0	0.297638	O46368;O43939;E9B0L5;E9B0L4	O46368;O43939;E9B0L5;E9B0L4	tr|O46368|O46368_LEIME Surface protein amastin OS=Leishmania mexicana OX=5665 PE=4 SV=1;tr|O43939|O43939_LEIAM Surface protein amastin OS=Leishmania amazonensis OX=5659 PE=4 SV=1;tr|E9B0L5|E9B0L5_LEIMU Putative surface protein amastin OS=Leishmania mexican	2	2	2	11.5	11.5	11.5	19.517
0	0.277469	1.47373	0	2.03171	0.659287	+	0.496651	1.15459	+	0.920497	1.06651	E9B0L7	E9B0L7	tr|E9B0L7|E9B0L7_LEIMU Putative adenosine kinase OS=Leishmania mexicana (strain MHOM/GT/2001/U1103) OX=929439 GN=LMXM_29_0880 PE=4 SV=1	2	2	2	7.2	7.2	7.2	37.219
0	0.492222	1.29549	NaN	NaN	NaN		0	0.492222		0	1.29549	E9B0P1	E9B0P1	tr|E9B0P1|E9B0P1_LEIMU Importin subunit alpha OS=Leishmania mexicana (strain MHOM/GT/2001/U1103) OX=929439 GN=LMXM_29_1120 PE=3 SV=1	2	2	2	5.4	5.4	5.4	58.046
NaN	NaN	NaN	0	1.78053	1.23617		0	1.78053		0	1.23617	E9B110	E9B110	tr|E9B110|E9B110_LEIMU ADP-ribosylation factor-like protein OS=Leishmania mexicana (strain MHOM/GT/2001/U1103) OX=929439 GN=LMXM_29_2370 PE=3 SV=1	2	2	2	11.2	11.2	11.2	20.035
NaN	NaN	NaN	0	-0.429729	-0.465591		0	-0.429729		0	-0.465591	E9B146	E9B146	tr|E9B146|E9B146_LEIMU Conserved TPR domain protein OS=Leishmania mexicana (strain MHOM/GT/2001/U1103) OX=929439 GN=LMXM_29_2740 PE=4 SV=1	2	2	2	5.5	5.5	5.5	45.16
0	1.914	1.552	0	3.10283	1.98858	+	1.28544	2.50841	+	1.82779	1.77029	E9B159	E9B159	tr|E9B159|E9B159_LEIMU Uncharacterized protein OS=Leishmania mexicana (strain MHOM/GT/2001/U1103) OX=929439 GN=LMXM_29_2850 PE=4 SV=1	2	2	2	17.4	17.4	17.4	13.065
0	4.22633	3.91783	0	3.33329	3.2642	+	1.86424	3.77981	+	2.08719	3.59102	E9B1D4	E9B1D4	tr|E9B1D4|E9B1D4_LEIMU Putative ATP synthase, epsilon chain OS=Leishmania mexicana (strain MHOM/GT/2001/U1103) OX=929439 GN=LMXM_29_3600 PE=3 SV=1	2	2	2	9.9	9.9	9.9	19.986
0	2.29135	0.203502	0	2.18525	3.28714	+	3.25083	2.2383	+	0.425856	1.74532	E9B1H5	E9B1H5	tr|E9B1H5|E9B1H5_LEIMU Putative ATP-dependent RNA helicase OS=Leishmania mexicana (strain MHOM/GT/2001/U1103) OX=929439 GN=LMXM_30_0250 PE=4 SV=1	2	2	2	2.2	2.2	2.2	103.5
0	1.78941	2.00665	0	2.24261	1.78066	+	1.90662	2.01601	+	2.45079	1.89366	E9B2L1	E9B2L1	tr|E9B2L1|E9B2L1_LEIMU Phenylalanyl-tRNA synthetase alpha chain,putative OS=Leishmania mexicana (strain MHOM/GT/2001/U1103) OX=929439 GN=LMXM_31_0870 PE=4 SV=1	2	2	2	3.8	3.8	3.8	56.751
0	2.7134	3.01961	NaN	NaN	NaN		0	2.7134		0	3.01961	E9B2Z7	E9B2Z7	tr|E9B2Z7|E9B2Z7_LEIMU Uncharacterized protein OS=Leishmania mexicana (strain MHOM/GT/2001/U1103) OX=929439 GN=LMXM_31_2160 PE=4 SV=1	2	2	2	1.6	1.6	1.6	140.69
0	3.92322	4.1373	0	2.33883	3.08339	+	1.23315	3.13103	+	1.68517	3.61035	E9B307	E9B307	tr|E9B307|E9B307_LEIMU Uncharacterized protein OS=Leishmania mexicana (strain MHOM/GT/2001/U1103) OX=929439 GN=LMXM_31_2260 PE=4 SV=1	2	2	2	9.6	9.6	9.6	20.273
0	2.65157	0.747964	NaN	NaN	NaN		0	2.65157		0	0.747964	E9B3H7	E9B3H7	tr|E9B3H7|E9B3H7_LEIMU Putative GIPL galf transferase OS=Leishmania mexicana (strain MHOM/GT/2001/U1103) OX=929439 GN=LMXM_31_3990 PE=4 SV=1	2	2	2	2.6	2.6	2.6	67.083
0	1.02955	0.391276	NaN	NaN	NaN		0	1.02955		0	0.391276	E9B400	E9B400	tr|E9B400|E9B400_LEIMU Peptidyl-prolyl cis-trans isomerase OS=Leishmania mexicana (strain MHOM/GT/2001/U1103) OX=929439 GN=LMXM_32_1630 PE=3 SV=1	2	2	2	7.5	7.5	7.5	28.224
0	1.86883	2.1085	0	0.992118	1.18772	+	1.08377	1.43047	+	1.15524	1.64811	E9B494	E9B494	tr|E9B494|E9B494_LEIMU Isocitrate dehydrogenase [NADP] OS=Leishmania mexicana (strain MHOM/GT/2001/U1103) OX=929439 GN=LMXM_32_2550 PE=4 SV=1	2	2	2	7.8	7.8	7.8	46.498
0	2.57439	2.07144	NaN	NaN	NaN		0	2.57439		0	2.07144	E9B4G6	E9B4G6	tr|E9B4G6|E9B4G6_LEIMU Putative fatty acid desaturase OS=Leishmania mexicana (strain MHOM/GT/2001/U1103) OX=929439 GN=LMXM_32_3270 PE=4 SV=1	2	2	2	6.6	6.6	6.6	45.46
NaN	NaN	NaN	0	1.73088	1.91408		0	1.73088		0	1.91408	E9B4L7	E9B4L7	tr|E9B4L7|E9B4L7_LEIMU Putative importin beta-1 subunit OS=Leishmania mexicana (strain MHOM/GT/2001/U1103) OX=929439 GN=LMXM_33_0490 PE=4 SV=1	2	2	2	2.5	2.5	2.5	95.687
0	1.58448	0.256154	0	-0.124305	0.987016	+	0.316193	0.730085	+	0.636284	0.621585	E9B4Z9	E9B4Z9	tr|E9B4Z9|E9B4Z9_LEIMU Uncharacterized protein OS=Leishmania mexicana (strain MHOM/GT/2001/U1103) OX=929439 GN=LMXM_33_2130 PE=4 SV=1	2	2	2	15.4	15.4	15.4	17.318
0	0.435247	1.89217	NaN	NaN	NaN		0	0.435247		0	1.89217	E9B552	E9B552	tr|E9B552|E9B552_LEIMU RuvB-like helicase OS=Leishmania mexicana (strain MHOM/GT/2001/U1103) OX=929439 GN=LMXM_33_2610 PE=3 SV=1	2	2	2	5.6	5.6	5.6	53.717
0	1.78179	0.576971	0	2.94493	2.72589	+	1.25527	2.36336	+	0.57821	1.65143	E9B5J6	E9B5J6	tr|E9B5J6|E9B5J6_LEIMU Uncharacterized protein OS=Leishmania mexicana (strain MHOM/GT/2001/U1103) OX=929439 GN=LMXM_33_4010 PE=4 SV=1	2	2	2	19.2	19.2	19.2	12.188
0	1.46115	1.7623	NaN	NaN	NaN		0	1.46115		0	1.7623	E9B5R2	E9B5R2	tr|E9B5R2|E9B5R2_LEIMU 60S ribosomal protein L30 OS=Leishmania mexicana (strain MHOM/GT/2001/U1103) OX=929439 GN=LMXM_34_0240 PE=4 SV=1	2	2	2	19.2	19.2	19.2	11.382
0	1.66635	1.70564	NaN	NaN	NaN		0	1.66635		0	1.70564	E9B609	E9B609	tr|E9B609|E9B609_LEIMU Putative ubiquitin-conjugating enzyme e2 OS=Leishmania mexicana (strain MHOM/GT/2001/U1103) OX=929439 GN=LMXM_34_1300 PE=3 SV=1	2	2	2	12.2	12.2	12.2	16.679
NaN	NaN	NaN	0	2.1397	1.69689		0	2.1397		0	1.69689	E9B6L0	E9B6L0	tr|E9B6L0|E9B6L0_LEIMU Uncharacterized protein OS=Leishmania mexicana (strain MHOM/GT/2001/U1103) OX=929439 GN=LMXM_34_3310 PE=4 SV=1	2	2	2	9.9	9.9	9.9	32.828
0	2.82572	3.0076	NaN	NaN	NaN		0	2.82572		0	3.0076	E9B6Z8	E9B6Z8	tr|E9B6Z8|E9B6Z8_LEIMU Uncharacterized protein OS=Leishmania mexicana (strain MHOM/GT/2001/U1103) OX=929439 GN=LMXM_34_4690 PE=4 SV=1	2	2	2	8	8	8	34.687
0	2.80411	2.55381	NaN	NaN	NaN		0	2.80411		0	2.55381	E9B700	E9B700	tr|E9B700|E9B700_LEIMU Uncharacterized protein OS=Leishmania mexicana (strain MHOM/GT/2001/U1103) OX=929439 GN=LMXM_34_4710 PE=3 SV=1	2	2	2	2.9	2.9	2.9	78.899
0	-0.100528	0.703913	NaN	NaN	NaN		0	-0.100528		0	0.703913	E9ARC9;A0A068LE15	E9ARC9;A0A068LE15	tr|E9ARC9|E9ARC9_LEIMU Putative ADP-ribosylation factor OS=Leishmania mexicana (strain MHOM/GT/2001/U1103) OX=929439 GN=LMXM_17_0070 PE=3 SV=1;tr|A0A068LE15|A0A068LE15_LEIAM ADP-ribosylation factor-like protein 1 OS=Leishmania amazonensis OX=5659 PE=3 SV=1	1	1	1	5.9	5.9	5.9	20.849
0	1.4955	1.94911	NaN	NaN	NaN		0	1.4955		0	1.94911	A0A0S1M2C8;A0A0A7MDY6;A0A0A7MBA7;A0A0A7M968;A0A0A7M8Z8;E9APK7	A0A0S1M2C8;A0A0A7MDY6;A0A0A7MBA7;A0A0A7M968;A0A0A7M8Z8;E9APK7	tr|A0A0S1M2C8|A0A0S1M2C8_LEIME Nucleoside hydrolase-like protein (Fragment) OS=Leishmania mexicana OX=5665 PE=4 SV=1;tr|A0A0A7MDY6|A0A0A7MDY6_LEIME Nucleoside hydrolase-like protein (Fragment) OS=Leishmania mexicana OX=5665 PE=4 SV=1;tr|A0A0A7MBA7|A0A0A7MB	1	1	1	5.6	5.6	5.6	23.705
0	2.33759	2.60553	0	2.63667	1.88136	+	2.44422	2.48713	+	1.60078	2.24344	E9AQQ4;A0A0R6XPE8	E9AQQ4;A0A0R6XPE8	tr|E9AQQ4|E9AQQ4_LEIMU Sucrose-phosphate synthase-like protein OS=Leishmania mexicana (strain MHOM/GT/2001/U1103) OX=929439 GN=LMXM_16_0950 PE=4 SV=1;tr|A0A0R6XPE8|A0A0R6XPE8_LEIME Sucrose-phosphate synthase-like protein OS=Leishmania mexicana OX=5665 PE=4	1	1	1	2.6	2.6	2.6	52.367
NaN	NaN	NaN	0	2.27831	1.4625		0	2.27831		0	1.4625	E9ALV8;A5JV97	E9ALV8;A5JV97	tr|E9ALV8|E9ALV8_LEIMU Putative tryparedoxin OS=Leishmania mexicana (strain MHOM/GT/2001/U1103) OX=929439 GN=LMXM_08_29_1150 PE=4 SV=1;tr|A5JV97|A5JV97_LEIAM Mitochondrial tryparedoxin OS=Leishmania amazonensis OX=5659 PE=2 SV=1	1	1	1	10.7	10.7	10.7	16.997
0	0.471904	1.28393	NaN	NaN	NaN		0	0.471904		0	1.28393	A7UFK1;A7UFK2;Q9GRS9;E9B2T4	A7UFK1;A7UFK2;Q9GRS9;E9B2T4	tr|A7UFK1|A7UFK1_LEIAM Mannose-6-phosphate isomerase (Fragment) OS=Leishmania amazonensis OX=5659 GN=MPI PE=3 SV=1;tr|A7UFK2|A7UFK2_LEIME Mannose-6-phosphate isomerase (Fragment) OS=Leishmania mexicana OX=5665 GN=MPI PE=3 SV=1;tr|Q9GRS9|Q9GRS9_LEIME Mannos	1	1	1	2.6	2.6	2.6	42.872
0	1.18573	2.4918	NaN	NaN	NaN		0	1.18573		0	2.4918	E9AS84;E8NHJ2;E9AS85	E9AS84;E8NHJ2;E9AS85	tr|E9AS84|E9AS84_LEIMU Putative glycerol uptake protein OS=Leishmania mexicana (strain MHOM/GT/2001/U1103) OX=929439 GN=LMXM_19_1320 PE=3 SV=1;tr|E8NHJ2|E8NHJ2_LEIMU WGS CADB00000000 data, contig 4 (Fragment) OS=Leishmania mexicana (strain MHOM/GT/2001/U11	1	1	1	3.1	3.1	3.1	55.529
NaN	NaN	NaN	0	0.725786	-0.745471		0	0.725786		0	-0.745471	E8NHK3;E9APV8	E8NHK3;E9APV8	tr|E8NHK3|E8NHK3_LEIMU WGS CADB00000000 data, contig 50 (Fragment) OS=Leishmania mexicana (strain MHOM/GT/2001/U1103) OX=929439 GN=LmxM_14_1120a_1 PE=4 SV=1;tr|E9APV8|E9APV8_LEIMU Putative kinesin K39 OS=Leishmania mexicana (strain MHOM/GT/2001/U1103) OX=9	1	1	1	27.9	27.9	27.9	83.563
NaN	NaN	NaN	0	-0.0922385	0.590684		0	-0.0922385		0	0.590684	E8NHR4	E8NHR4	tr|E8NHR4|E8NHR4_LEIMU WGS CADB00000000 data, contig 90 OS=Leishmania mexicana (strain MHOM/GT/2001/U1103) OX=929439 GN=LmxM_08_29_1500a_1 PE=4 SV=1	1	1	1	5.5	5.5	5.5	23.85
0	0.619637	0.498434	0	-0.547564	-0.549318		0.0193701	0.0360365		0.0151671	-0.0254423	E9AJ92	E9AJ92	tr|E9AJ92|E9AJ92_LEIMU Uncharacterized protein OS=Leishmania mexicana (strain MHOM/GT/2001/U1103) OX=929439 GN=LMXM_01_0060 PE=4 SV=1	1	1	1	2.4	2.4	2.4	27.618
NaN	NaN	NaN	0	0.719377	2.15527		0	0.719377		0	2.15527	E9AJD5	E9AJD5	tr|E9AJD5|E9AJD5_LEIMU Beta eliminating lyase,putative OS=Leishmania mexicana (strain MHOM/GT/2001/U1103) OX=929439 GN=LMXM_01_0480 PE=4 SV=1	1	1	1	3.3	3.3	3.3	40.471
0	1.6474	1.27464	NaN	NaN	NaN		0	1.6474		0	1.27464	E9AJT5	E9AJT5	tr|E9AJT5|E9AJT5_LEIMU Uncharacterized protein OS=Leishmania mexicana (strain MHOM/GT/2001/U1103) OX=929439 GN=LMXM_03_0520 PE=4 SV=1	1	1	1	1.5	1.5	1.5	90.946
0	1.57547	0.262709	NaN	NaN	NaN		0	1.57547		0	0.262709	E9AJW0	E9AJW0	tr|E9AJW0|E9AJW0_LEIMU Uncharacterized protein OS=Leishmania mexicana (strain MHOM/GT/2001/U1103) OX=929439 GN=LMXM_03_0770 PE=4 SV=1	1	1	1	1.7	1.7	1.7	58.138
0	2.97412	3.21927	0	0.884432	1.6807	+	0.685923	1.92927	+	1.06522	2.44999	E9AJY0	E9AJY0	tr|E9AJY0|E9AJY0_LEIMU Uncharacterized protein OS=Leishmania mexicana (strain MHOM/GT/2001/U1103) OX=929439 GN=LMXM_03_0960 PE=4 SV=1	1	1	1	6.7	6.7	6.7	12.55
0	1.67326	-0.232702	NaN	NaN	NaN		0	1.67326		0	-0.232702	E9AK98	E9AK98	tr|E9AK98|E9AK98_LEIMU Putative RNA-binding protein OS=Leishmania mexicana (strain MHOM/GT/2001/U1103) OX=929439 GN=LMXM_04_1170 PE=4 SV=1	1	1	1	3.3	3.3	3.3	33.453
NaN	NaN	NaN	0	2.99439	0.736776		0	2.99439		0	0.736776	E9AKC3	E9AKC3	tr|E9AKC3|E9AKC3_LEIMU Uncharacterized protein OS=Leishmania mexicana (strain MHOM/GT/2001/U1103) OX=929439 GN=LMXM_05_0190 PE=4 SV=1	1	1	1	3.8	3.8	3.8	39.371
NaN	NaN	NaN	0	2.26534	1.91243		0	2.26534		0	1.91243	E9AKI8	E9AKI8	tr|E9AKI8|E9AKI8_LEIMU Uncharacterized protein OS=Leishmania mexicana (strain MHOM/GT/2001/U1103) OX=929439 GN=LMXM_05_0820 PE=4 SV=1	1	1	1	1.2	1.2	1.2	100.18
0	2.27553	2.76754	NaN	NaN	NaN		0	2.27553		0	2.76754	E9AKJ5	E9AKJ5	tr|E9AKJ5|E9AKJ5_LEIMU Uncharacterized protein OS=Leishmania mexicana (strain MHOM/GT/2001/U1103) OX=929439 GN=LMXM_05_0890 PE=4 SV=1	1	1	1	0.6	0.6	0.6	208.66
NaN	NaN	NaN	0	-0.383478	-0.375001		0	-0.383478		0	-0.375001	Q8T381;E9AKK3	Q8T381;E9AKK3	tr|Q8T381|Q8T381_LEIME Mercaptopyruvate sulfurtransferase OS=Leishmania mexicana OX=5665 GN=MST PE=4 SV=1;tr|E9AKK3|E9AKK3_LEIMU Mercaptopyruvate sulfurtransferase OS=Leishmania mexicana (strain MHOM/GT/2001/U1103) OX=929439 GN=LMXM_05_0970 PE=4 SV=1	1	1	1	3	3	3	40.066
0	2.41037	2.96882	0	2.15146	2.39212	+	2.49407	2.28091	+	1.94405	2.68047	E9AKM9;E9AUW4	E9AKM9;E9AUW4	tr|E9AKM9|E9AKM9_LEIMU Histone H4 OS=Leishmania mexicana (strain MHOM/GT/2001/U1103) OX=929439 GN=LMXM_06_0010 PE=3 SV=1;tr|E9AUW4|E9AUW4_LEIMU Histone H4 OS=Leishmania mexicana (strain MHOM/GT/2001/U1103) OX=929439 GN=LMXM_21_0015 PE=3 SV=1	4	1	1	38	12	12	11.272
NaN	NaN	NaN	0	1.93364	1.74423		0	1.93364		0	1.74423	E9AKR3	E9AKR3	tr|E9AKR3|E9AKR3_LEIMU NAD(P)-dependent steroid dehydrogenase-like protein OS=Leishmania mexicana (strain MHOM/GT/2001/U1103) OX=929439 GN=LMXM_06_0350 PE=3 SV=1	1	1	1	4.4	4.4	4.4	41.269
NaN	NaN	NaN	0	0.987757	-0.136342		0	0.987757		0	-0.136342	E9AKU1	E9AKU1	tr|E9AKU1|E9AKU1_LEIMU Uncharacterized protein OS=Leishmania mexicana (strain MHOM/GT/2001/U1103) OX=929439 GN=LMXM_06_0620 PE=4 SV=1	1	1	1	1.1	1.1	1.1	110.85
NaN	NaN	NaN	0	0.97763	-0.135273		0	0.97763		0	-0.135273	P16126;E9AKW4	P16126;E9AKW4	sp|P16126|DRTS_LEIAM Bifunctional dihydrofolate reductase-thymidylate synthase OS=Leishmania amazonensis OX=5659 PE=3 SV=1;tr|E9AKW4|E9AKW4_LEIMU Bifunctional dihydrofolate reductase-thymidylate synthase OS=Leishmania mexicana (strain MHOM/GT/2001/U1103) O	1	1	1	2.1	2.1	2.1	58.609
0	1.95323	1.62243	NaN	NaN	NaN		0	1.95323		0	1.62243	E9AL32	E9AL32	tr|E9AL32|E9AL32_LEIMU Uncharacterized protein OS=Leishmania mexicana (strain MHOM/GT/2001/U1103) OX=929439 GN=LMXM_07_0220 PE=4 SV=1	1	1	1	1.9	1.9	1.9	67.399
0	-0.717622	0.395441	NaN	NaN	NaN		0	-0.717622		0	0.395441	E9AL39	E9AL39	tr|E9AL39|E9AL39_LEIMU Uncharacterized protein OS=Leishmania mexicana (strain MHOM/GT/2001/U1103) OX=929439 GN=LMXM_07_0290 PE=4 SV=1	1	1	1	5.1	5.1	5.1	27.1
NaN	NaN	NaN	0	4.40804	1.62052		0	4.40804		0	1.62052	E9ALB1	E9ALB1	tr|E9ALB1|E9ALB1_LEIMU Uncharacterized protein OS=Leishmania mexicana (strain MHOM/GT/2001/U1103) OX=929439 GN=LMXM_07_0940 PE=4 SV=1	1	1	1	0.5	0.5	0.5	260.64
0	2.85185	2.26071	NaN	NaN	NaN		0	2.85185		0	2.26071	E9ALH0	E9ALH0	tr|E9ALH0|E9ALH0_LEIMU Uncharacterized protein OS=Leishmania mexicana (strain MHOM/GT/2001/U1103) OX=929439 GN=LMXM_08_29_2540 PE=3 SV=1	1	1	1	2.5	2.5	2.5	69.424
NaN	NaN	NaN	0	1.10088	1.82188		0	1.10088		0	1.82188	E9ALI8	E9ALI8	tr|E9ALI8|E9ALI8_LEIMU Putative aspartyl aminopeptidase OS=Leishmania mexicana (strain MHOM/GT/2001/U1103) OX=929439 GN=LMXM_08_29_2360 PE=3 SV=1	1	1	1	2.4	2.4	2.4	49.627
0	1.78373	0.894444	NaN	NaN	NaN		0	1.78373		0	0.894444	E9ALS6	E9ALS6	tr|E9ALS6|E9ALS6_LEIMU Uncharacterized protein OS=Leishmania mexicana (strain MHOM/GT/2001/U1103) OX=929439 GN=LMXM_08_29_1470 PE=4 SV=1	1	1	1	2.3	2.3	2.3	75.343
0	2.39173	2.52005	0	2.67566	2.08464	+	2.50519	2.53369	+	2.05438	2.30234	E9ALV7	E9ALV7	tr|E9ALV7|E9ALV7_LEIMU Tryparedoxin OS=Leishmania mexicana (strain MHOM/GT/2001/U1103) OX=929439 GN=LMXM_08_29_1160 PE=4 SV=1	1	1	1	6.9	6.9	6.9	16.636
0	-0.0899171	0.556676	NaN	NaN	NaN		0	-0.0899171		0	0.556676	E9ALY9	E9ALY9	tr|E9ALY9|E9ALY9_LEIMU Guanine deaminase OS=Leishmania mexicana (strain MHOM/GT/2001/U1103) OX=929439 GN=LMXM_08_29_0867 PE=3 SV=1	1	1	1	3.1	3.1	3.1	49.172
NaN	NaN	NaN	0	2.05346	0.686473		0	2.05346		0	0.686473	E9AM68	E9AM68	tr|E9AM68|E9AM68_LEIMU Uncharacterized protein OS=Leishmania mexicana (strain MHOM/GT/2001/U1103) OX=929439 GN=LMXM_08_29_0110 PE=3 SV=1	1	1	1	10.1	10.1	10.1	324.92
NaN	NaN	NaN	0	4.01668	4.19861		0	4.01668		0	4.19861	E9AMC6	E9AMC6	tr|E9AMC6|E9AMC6_LEIMU Putative small ubiquitin protein OS=Leishmania mexicana (strain MHOM/GT/2001/U1103) OX=929439 GN=LMXM_08_0470 PE=4 SV=1	1	1	1	10.3	10.3	10.3	12.689
NaN	NaN	NaN	0	2.83814	1.20875		0	2.83814		0	1.20875	E9AMH0	E9AMH0	tr|E9AMH0|E9AMH0_LEIMU Uncharacterized protein OS=Leishmania mexicana (strain MHOM/GT/2001/U1103) OX=929439 GN=LMXM_08_0960 PE=4 SV=1	1	1	1	2.5	2.5	2.5	62.853
0	1.22976	1.998	0	1.3103	-0.175285	+	2.99838	1.27003		0.309884	0.911356	E9AMM0	E9AMM0	tr|E9AMM0|E9AMM0_LEIMU Uncharacterized protein OS=Leishmania mexicana (strain MHOM/GT/2001/U1103) OX=929439 GN=LMXM_09_0210 PE=4 SV=1	1	1	1	4.9	4.9	4.9	33.096
0	2.18547	0.0210591	NaN	NaN	NaN		0	2.18547		0	0.0210591	V5RIA5;E9AMU3	V5RIA5;E9AMU3	tr|V5RIA5|V5RIA5_LEIAM Calmodulin-like protein OS=Leishmania amazonensis OX=5659 GN=CALA2 PE=3 SV=1;tr|E9AMU3|E9AMU3_LEIMU Putative calmodulin OS=Leishmania mexicana (strain MHOM/GT/2001/U1103) OX=929439 GN=LMXM_09_0910 PE=3 SV=1	1	1	1	8.7	8.7	8.7	16.824
0	1.75149	2.87355	NaN	NaN	NaN		0	1.75149		0	2.87355	E9AN88	E9AN88	tr|E9AN88|E9AN88_LEIMU Uncharacterized protein OS=Leishmania mexicana (strain MHOM/GT/2001/U1103) OX=929439 GN=LMXM_10_0780 PE=4 SV=1	1	1	1	4.5	4.5	4.5	46.157
NaN	NaN	NaN	0	2.25247	2.24661		0	2.25247		0	2.24661	E9ANE3;E9ANE0;E9ANE2	E9ANE3;E9ANE0;E9ANE2	tr|E9ANE3|E9ANE3_LEIMU Uncharacterized protein OS=Leishmania mexicana (strain MHOM/GT/2001/U1103) OX=929439 GN=LMXM_10_1290 PE=4 SV=1;tr|E9ANE0|E9ANE0_LEIMU Uncharacterized protein OS=Leishmania mexicana (strain MHOM/GT/2001/U1103) OX=929439 GN=LMXM_10_126	1	1	1	2.9	2.9	2.9	35.234
NaN	NaN	NaN	0	3.00071	1.07889		0	3.00071		0	1.07889	E9ANP0	E9ANP0	tr|E9ANP0|E9ANP0_LEIMU 40S ribosomal protein S5 OS=Leishmania mexicana (strain MHOM/GT/2001/U1103) OX=929439 GN=LMXM_11_0960 PE=4 SV=1	1	1	1	4.7	4.7	4.7	21.286
0	0.917046	1.10576	NaN	NaN	NaN		0	0.917046		0	1.10576	E9ANY1	E9ANY1	tr|E9ANY1|E9ANY1_LEIMU Glucose-6-phosphate isomerase OS=Leishmania mexicana (strain MHOM/GT/2001/U1103) OX=929439 GN=LMXM_12_0530 PE=3 SV=1	1	1	1	2.6	2.6	2.6	67.065
NaN	NaN	NaN	0	2.56419	2.32362		0	2.56419		0	2.32362	E9ANZ8	E9ANZ8	tr|E9ANZ8|E9ANZ8_LEIMU Uncharacterized protein OS=Leishmania mexicana (strain MHOM/GT/2001/U1103) OX=929439 GN=LMXM_12_0710 PE=4 SV=1	1	1	1	10.2	10.2	10.2	11.742
NaN	NaN	NaN	0	1.10253	0.621592		0	1.10253		0	0.621592	E9AP27	E9AP27	tr|E9AP27|E9AP27_LEIMU Arginine N-methyltransferase-like protein OS=Leishmania mexicana (strain MHOM/GT/2001/U1103) OX=929439 GN=LMXM_12_1270 PE=3 SV=1	1	1	1	5	5	5	39.275
0	1.15083	0.205747	NaN	NaN	NaN		0	1.15083		0	0.205747	E9APB2	E9APB2	tr|E9APB2|E9APB2_LEIMU Uncharacterized protein OS=Leishmania mexicana (strain MHOM/GT/2001/U1103) OX=929439 GN=LMXM_13_0880 PE=4 SV=1	1	1	1	1.9	1.9	1.9	76.979
0	3.24795	1.94056	NaN	NaN	NaN		0	3.24795		0	1.94056	E9APD3	E9APD3	tr|E9APD3|E9APD3_LEIMU Putative proteasome regulatory ATPase subunit 2 OS=Leishmania mexicana (strain MHOM/GT/2001/U1103) OX=929439 GN=LMXM_13_1090 PE=3 SV=1	1	1	1	2.1	2.1	2.1	49.263
0	-0.0564032	-0.0595741	NaN	NaN	NaN		0	-0.0564032		0	-0.0595741	E9APF9	E9APF9	tr|E9APF9|E9APF9_LEIMU Uncharacterized protein OS=Leishmania mexicana (strain MHOM/GT/2001/U1103) OX=929439 GN=LMXM_13_1350 PE=4 SV=1	1	1	1	1	1	1	125.97
NaN	NaN	NaN	0	2.42269	0.115843		0	2.42269		0	0.115843	E9APJ3	E9APJ3	tr|E9APJ3|E9APJ3_LEIMU Uncharacterized protein OS=Leishmania mexicana (strain MHOM/GT/2001/U1103) OX=929439 GN=LMXM_13_1690 PE=4 SV=1	1	1	1	1.3	1.3	1.3	67.11
0	0.491255	0.431888	0	1.84227	-1.22804	+	0.645379	1.16676		0.168246	-0.398077	E9APR1	E9APR1	tr|E9APR1|E9APR1_LEIMU Elongation of fatty acids protein OS=Leishmania mexicana (strain MHOM/GT/2001/U1103) OX=929439 GN=LMXM_14_0660 PE=3 SV=1	1	1	1	5.3	5.3	5.3	32.498
0	2.56743	0.797214	0	2.78232	1.97268	+	2.7933	2.67488	+	0.845987	1.38495	E9APT0	E9APT0	tr|E9APT0|E9APT0_LEIMU Putative calpain-like cysteine peptidase (Putative cysteine peptidase, clan ca, family c2) OS=Leishmania mexicana (strain MHOM/GT/2001/U1103) OX=929439 GN=LMXM_14_0850 PE=4 SV=1	1	1	1	8.7	8.7	8.7	12.949
0	-0.121506	0.956779	NaN	NaN	NaN		0	-0.121506		0	0.956779	E9APW9	E9APW9	tr|E9APW9|E9APW9_LEIMU Uncharacterized protein OS=Leishmania mexicana (strain MHOM/GT/2001/U1103) OX=929439 GN=LMXM_14_1220 PE=4 SV=1	1	1	1	1.1	1.1	1.1	99.702
0	0.692046	0.340594	NaN	NaN	NaN		0	0.692046		0	0.340594	E9APY0	E9APY0	tr|E9APY0|E9APY0_LEIMU Serine hydroxymethyltransferase OS=Leishmania mexicana (strain MHOM/GT/2001/U1103) OX=929439 GN=LMXM_14_1320 PE=3 SV=1	1	1	1	3.2	3.2	3.2	50.657
0	2.63482	2.83259	0	2.42383	2.47055	+	2.76068	2.52932	+	2.33457	2.65157	E9APY5	E9APY5	tr|E9APY5|E9APY5_LEIMU Putative tyrosyl-tRNA synthetase OS=Leishmania mexicana (strain MHOM/GT/2001/U1103) OX=929439 GN=LMXM_14_1370 PE=4 SV=1	1	1	1	1.5	1.5	1.5	75.075
NaN	NaN	NaN	0	1.31201	0.961862		0	1.31201		0	0.961862	E9AQ59	E9AQ59	tr|E9AQ59|E9AQ59_LEIMU Uncharacterized protein OS=Leishmania mexicana (strain MHOM/GT/2001/U1103) OX=929439 GN=LMXM_15_0610 PE=4 SV=1	1	1	1	3.1	3.1	3.1	58.709
0	2.61624	3.27688	0	2.73832	3.06687	+	3.28446	2.67728	+	2.96091	3.17188	E9AQA3	E9AQA3	tr|E9AQA3|E9AQA3_LEIMU Tryparedoxin peroxidase OS=Leishmania mexicana (strain MHOM/GT/2001/U1103) OX=929439 GN=LMXM_15_1040 PE=4 SV=1	11	1	1	59.3	7	7	22.229
0	2.39348	2.16016	0	2.18578	1.87125	+	2.68804	2.28963	+	2.29273	2.0157	E9AQA6;Q4VKK8	E9AQA6;Q4VKK8	tr|E9AQA6|E9AQA6_LEIMU Tryparedoxin peroxidase OS=Leishmania mexicana (strain MHOM/GT/2001/U1103) OX=929439 GN=LMXM_15_1160 PE=4 SV=1;tr|Q4VKK8|Q4VKK8_LEIAM Cytosolic tryparedoxin peroxidase OS=Leishmania amazonensis OX=5659 PE=4 SV=1	11	11	1	59.3	59.3	7	22.21
NaN	NaN	NaN	0	2.36258	1.28286		0	2.36258		0	1.28286	E9AQA9	E9AQA9	tr|E9AQA9|E9AQA9_LEIMU Uncharacterized protein OS=Leishmania mexicana (strain MHOM/GT/2001/U1103) OX=929439 GN=LMXM_15_1190 PE=4 SV=1	1	1	1	1.4	1.4	1.4	136.43
NaN	NaN	NaN	0	2.98338	-0.0734813		0	2.98338		0	-0.0734813	E9AQD6	E9AQD6	tr|E9AQD6|E9AQD6_LEIMU Uncharacterized protein OS=Leishmania mexicana (strain MHOM/GT/2001/U1103) OX=929439 GN=LMXM_15_1410 PE=4 SV=1	1	1	1	3.1	3.1	3.1	52.765
0	1.27269	1.27037	NaN	NaN	NaN		0	1.27269		0	1.27037	E9AQE4;E9AQE5	E9AQE4;E9AQE5	tr|E9AQE4|E9AQE4_LEIMU Phosphodiesterase OS=Leishmania mexicana (strain MHOM/GT/2001/U1103) OX=929439 GN=LMXM_15_1480 PE=3 SV=1;tr|E9AQE5|E9AQE5_LEIMU Phosphodiesterase OS=Leishmania mexicana (strain MHOM/GT/2001/U1103) OX=929439 GN=LMXM_15_1481 PE=3 SV=1	1	1	1	1.3	1.3	1.3	102.7
0	3.09518	1.9385	0	2.69159	1.5705	+	2.31615	2.89339	+	1.96577	1.7545	Q9NL78;Q9NL77;E9AQL5	Q9NL78;Q9NL77;E9AQL5	tr|Q9NL78|Q9NL78_LEIAM Histone H3 OS=Leishmania amazonensis OX=5659 GN=Histone H3.1 PE=3 SV=1;tr|Q9NL77|Q9NL77_LEIAM Histone H3 OS=Leishmania amazonensis OX=5659 GN=Histone H3.2 PE=3 SV=1;tr|E9AQL5|E9AQL5_LEIMU Histone H3 OS=Leishmania mexicana (strain MHO	2	1	1	14	7	7	14.52
NaN	NaN	NaN	0	2.79605	2.38525		0	2.79605		0	2.38525	E9AQU2	E9AQU2	tr|E9AQU2|E9AQU2_LEIMU Putative cytochrome c OS=Leishmania mexicana (strain MHOM/GT/2001/U1103) OX=929439 GN=LMXM_16_1310 PE=3 SV=1	1	1	1	9.7	9.7	9.7	12.223
0	2.9	2.91081	NaN	NaN	NaN		0	2.9		0	2.91081	E9AQY7	E9AQY7	tr|E9AQY7|E9AQY7_LEIMU Uncharacterized protein OS=Leishmania mexicana (strain MHOM/GT/2001/U1103) OX=929439 GN=LMXM_17_0120 PE=4 SV=1	1	1	1	4.4	4.4	4.4	36.225
0	1.74379	2.19587	0	0.333588	0.676196	+	0.554988	1.03869	+	0.700396	1.43603	E9ARF9	E9ARF9	tr|E9ARF9|E9ARF9_LEIMU Putative RNA-binding protein OS=Leishmania mexicana (strain MHOM/GT/2001/U1103) OX=929439 GN=LMXM_18_0220 PE=4 SV=1	1	1	1	2.5	2.5	2.5	43.443
NaN	NaN	NaN	0	2.86508	-0.0281257		0	2.86508		0	-0.0281257	E9ARP6	E9ARP6	tr|E9ARP6|E9ARP6_LEIMU Phosphodiesterase OS=Leishmania mexicana (strain MHOM/GT/2001/U1103) OX=929439 GN=LMXM_18_1090 PE=3 SV=1	1	1	1	2.2	2.2	2.2	70.695
0	2.19679	1.23678	0	3.00887	2.4479	+	1.62926	2.60283	+	1.03067	1.84234	E9ARW1	E9ARW1	tr|E9ARW1|E9ARW1_LEIMU Putative fibrillarin OS=Leishmania mexicana (strain MHOM/GT/2001/U1103) OX=929439 GN=LMXM_19_0100 PE=3 SV=1	1	1	1	3.7	3.7	3.7	31.31
0	1.15816	0.363843	NaN	NaN	NaN		0	1.15816		0	0.363843	E9AS11	E9AS11	tr|E9AS11|E9AS11_LEIMU Uncharacterized protein OS=Leishmania mexicana (strain MHOM/GT/2001/U1103) OX=929439 GN=LMXM_19_0590 PE=4 SV=1	1	1	1	0.5	0.5	0.5	157.89
0	1.92021	2.26111	NaN	NaN	NaN		0	1.92021		0	2.26111	E9AS50;E9AS49	E9AS50;E9AS49	tr|E9AS50|E9AS50_LEIMU 4-coumarate:coa ligase-like protein OS=Leishmania mexicana (strain MHOM/GT/2001/U1103) OX=929439 GN=LMXM_19_0995 PE=4 SV=1;tr|E9AS49|E9AS49_LEIMU 4-coumarate:coa ligase-like protein OS=Leishmania mexicana (strain MHOM/GT/2001/U1103)	1	1	1	2.5	2.5	2.5	68.629
0	0.317912	-1.2937	NaN	NaN	NaN		0	0.317912		0	-1.2937	E9ASA6	E9ASA6	tr|E9ASA6|E9ASA6_LEIMU Peptidylprolyl isomerase OS=Leishmania mexicana (strain MHOM/GT/2001/U1103) OX=929439 GN=LMXM_19_1530 PE=4 SV=1	1	1	1	3	3	3	47.776
0	2.70658	1.8326	0	2.79342	3.01826	+	3.60346	2.75	+	1.26066	2.42543	E9ASB9	E9ASB9	tr|E9ASB9|E9ASB9_LEIMU Histone H4 OS=Leishmania mexicana (strain MHOM/GT/2001/U1103) OX=929439 GN=LMXM_25_2450 PE=3 SV=1	3	1	1	30	10	10	11.378
0	0.941677	0.488007	NaN	NaN	NaN		0	0.941677		0	0.488007	E9ASC2	E9ASC2	tr|E9ASC2|E9ASC2_LEIMU Putative PUF1 OS=Leishmania mexicana (strain MHOM/GT/2001/U1103) OX=929439 GN=LMXM_36_0050 PE=4 SV=1	1	1	1	2	2	2	61.351
NaN	NaN	NaN	0	1.49594	1.52704		0	1.49594		0	1.52704	E9ASE0	E9ASE0	tr|E9ASE0|E9ASE0_LEIMU Peptidylprolyl isomerase OS=Leishmania mexicana (strain MHOM/GT/2001/U1103) OX=929439 GN=LMXM_36_0230 PE=4 SV=1	1	1	1	7.3	7.3	7.3	11.998
0	1.40434	1.0405	0	1.44623	1.10661	+	3.66578	1.42529	+	3.02378	1.07356	E9ASK3	E9ASK3	tr|E9ASK3|E9ASK3_LEIMU Uncharacterized protein OS=Leishmania mexicana (strain MHOM/GT/2001/U1103) OX=929439 GN=LMXM_36_0830 PE=4 SV=1	1	1	1	0.5	0.5	0.5	209.82
0	2.4964	2.94398	0	1.72965	1.90459	+	1.50338	2.11303	+	1.36641	2.42429	E9ASL7	E9ASL7	tr|E9ASL7|E9ASL7_LEIMU Uncharacterized protein OS=Leishmania mexicana (strain MHOM/GT/2001/U1103) OX=929439 GN=LMXM_36_0970 PE=4 SV=1	1	1	1	4.5	4.5	4.5	22.463
0	1.93629	1.9306	NaN	NaN	NaN		0	1.93629		0	1.9306	E9ASR5	E9ASR5	tr|E9ASR5|E9ASR5_LEIMU Uncharacterized protein OS=Leishmania mexicana (strain MHOM/GT/2001/U1103) OX=929439 GN=LMXM_36_1450 PE=4 SV=1	1	1	1	6.5	6.5	6.5	17.019
NaN	NaN	NaN	0	1.36985	1.71761		0	1.36985		0	1.71761	E9ASS3	E9ASS3	tr|E9ASS3|E9ASS3_LEIMU Uncharacterized protein OS=Leishmania mexicana (strain MHOM/GT/2001/U1103) OX=929439 GN=LMXM_36_1530 PE=4 SV=1	1	1	1	3	3	3	56.104
0	2.42827	0.990865	NaN	NaN	NaN		0	2.42827		0	0.990865	E9AST5	E9AST5	tr|E9AST5|E9AST5_LEIMU Putative poly-zinc finger protein 2 OS=Leishmania mexicana (strain MHOM/GT/2001/U1103) OX=929439 GN=LMXM_36_1635 PE=4 SV=1	1	1	1	5.2	5.2	5.2	14.578
NaN	NaN	NaN	0	-0.340558	-1.46201		0	-0.340558		0	-1.46201	E9AT56	E9AT56	tr|E9AT56|E9AT56_LEIMU Uncharacterized protein OS=Leishmania mexicana (strain MHOM/GT/2001/U1103) OX=929439 GN=LMXM_36_2790 PE=4 SV=1	1	1	1	0.4	0.4	0.4	294.92
0	2.72109	1.91088	NaN	NaN	NaN		0	2.72109		0	1.91088	E9AT95	E9AT95	tr|E9AT95|E9AT95_LEIMU Uncharacterized protein OS=Leishmania mexicana (strain MHOM/GT/2001/U1103) OX=929439 GN=LMXM_36_3170 PE=4 SV=1	1	1	1	4.1	4.1	4.1	38.336
0	2.71683	2.49486	0	1.15277	1.0881	+	0.88	1.9348	+	0.900553	1.79148	E9ATB8	E9ATB8	tr|E9ATB8|E9ATB8_LEIMU 60S ribosomal protein L29 OS=Leishmania mexicana (strain MHOM/GT/2001/U1103) OX=929439 GN=LMXM_36_3390 PE=3 SV=1	1	1	1	15.7	15.7	15.7	7.9771
0	1.15439	1.36828	NaN	NaN	NaN		0	1.15439		0	1.36828	E9ATW8	E9ATW8	tr|E9ATW8|E9ATW8_LEIMU Uncharacterized protein OS=Leishmania mexicana (strain MHOM/GT/2001/U1103) OX=929439 GN=LMXM_36_5340 PE=4 SV=1	1	1	1	1.6	1.6	1.6	97.878
NaN	NaN	NaN	0	3.02883	2.00438		0	3.02883		0	2.00438	E9AU09	E9AU09	tr|E9AU09|E9AU09_LEIMU Uncharacterized protein OS=Leishmania mexicana (strain MHOM/GT/2001/U1103) OX=929439 GN=LMXM_36_5750 PE=4 SV=1	1	1	1	1	1	1	74.626
0	2.02376	2.22167	NaN	NaN	NaN		0	2.02376		0	2.22167	E9AUE0	E9AUE0	tr|E9AUE0|E9AUE0_LEIMU DNA-directed RNA polymerase subunit beta OS=Leishmania mexicana (strain MHOM/GT/2001/U1103) OX=929439 GN=LMXM_20_0010 PE=3 SV=1	1	1	1	1	1	1	127.01
0	2.55155	2.84619	0	1.98566	1.97994	+	1.81811	2.26861	+	1.5123	2.41306	E9AUE5	E9AUE5	tr|E9AUE5|E9AUE5_LEIMU Anti-silencing protein asf 1-like protein OS=Leishmania mexicana (strain MHOM/GT/2001/U1103) OX=929439 GN=LMXM_20_0050 PE=4 SV=1	1	1	1	11.4	11.4	11.4	17.613
0	2.76492	0.761595	NaN	NaN	NaN		0	2.76492		0	0.761595	E9AUK8	E9AUK8	tr|E9AUK8|E9AUK8_LEIMU rRNA biogenesis protein-like protein OS=Leishmania mexicana (strain MHOM/GT/2001/U1103) OX=929439 GN=LMXM_20_0650 PE=4 SV=1	1	1	1	1.4	1.4	1.4	80.994
NaN	NaN	NaN	0	0.63326	1.3291		0	0.63326		0	1.3291	E9AUL3	E9AUL3	tr|E9AUL3|E9AUL3_LEIMU Uncharacterized protein OS=Leishmania mexicana (strain MHOM/GT/2001/U1103) OX=929439 GN=LMXM_20_0700 PE=4 SV=1	1	1	1	1.6	1.6	1.6	106.49
0	1.11685	1.96416	NaN	NaN	NaN		0	1.11685		0	1.96416	E9AUR9	E9AUR9	tr|E9AUR9|E9AUR9_LEIMU Uncharacterized protein OS=Leishmania mexicana (strain MHOM/GT/2001/U1103) OX=929439 GN=LMXM_20_1290 PE=3 SV=1	1	1	1	3.2	3.2	3.2	31.357
0	2.53681	1.31322	0	2.03864	0.434002	+	1.93376	2.28772	+	0.73224	0.873612	E9AUS7	E9AUS7	tr|E9AUS7|E9AUS7_LEIMU Uncharacterized protein OS=Leishmania mexicana (strain MHOM/GT/2001/U1103) OX=929439 GN=LMXM_20_1380 PE=4 SV=1	1	1	1	0.6	0.6	0.6	128.92
NaN	NaN	NaN	0	2.25247	2.24661		0	2.25247		0	2.24661	E9AUV8;E9AUV7;E9AUV6	E9AUV8;E9AUV7;E9AUV6	tr|E9AUV8|E9AUV8_LEIMU Putative aminoacylase OS=Leishmania mexicana (strain MHOM/GT/2001/U1103) OX=929439 GN=LMXM_20_1570 PE=4 SV=1;tr|E9AUV7|E9AUV7_LEIMU Putative aminoacylase OS=Leishmania mexicana (strain MHOM/GT/2001/U1103) OX=929439 GN=LMXM_20_1560 PE	1	1	1	3.6	3.6	3.6	42.797
0	1.27315	0.901462	NaN	NaN	NaN		0	1.27315		0	0.901462	E9AV50	E9AV50	tr|E9AV50|E9AV50_LEIMU Uncharacterized protein OS=Leishmania mexicana (strain MHOM/GT/2001/U1103) OX=929439 GN=LMXM_21_0820 PE=4 SV=1	1	1	1	0.7	0.7	0.7	150.54
0	0.613772	1.53128	NaN	NaN	NaN		0	0.613772		0	1.53128	E9AV78	E9AV78	tr|E9AV78|E9AV78_LEIMU Uncharacterized protein OS=Leishmania mexicana (strain MHOM/GT/2001/U1103) OX=929439 GN=LMXM_21_0940 PE=4 SV=1	1	1	1	3.6	3.6	3.6	36.277
0	1.75562	1.41268	NaN	NaN	NaN		0	1.75562		0	1.41268	E9AVG7	E9AVG7	tr|E9AVG7|E9AVG7_LEIMU Putative cytochrome c oxidase subunit VI OS=Leishmania mexicana (strain MHOM/GT/2001/U1103) OX=929439 GN=LMXM_21_1710 PE=4 SV=1	1	1	1	7.6	7.6	7.6	19.134
0	1.31694	0.516264	0	2.53848	0.294575	+	1.05837	1.92771	+	1.17202	0.405419	E9AVK4	E9AVK4	tr|E9AVK4|E9AVK4_LEIMU Uncharacterized protein OS=Leishmania mexicana (strain MHOM/GT/2001/U1103) OX=929439 GN=LMXM_22_0210 PE=4 SV=1	1	1	1	0.7	0.7	0.7	172.01
0	1.89435	1.37371	NaN	NaN	NaN		0	1.89435		0	1.37371	E9AW77	E9AW77	tr|E9AW77|E9AW77_LEIMU Uncharacterized protein OS=Leishmania mexicana (strain MHOM/GT/2001/U1103) OX=929439 GN=LMXM_23_0620 PE=4 SV=1	1	1	1	2.1	2.1	2.1	76.705
0	1.53075	1.52535	NaN	NaN	NaN		0	1.53075		0	1.52535	E9AW79	E9AW79	tr|E9AW79|E9AW79_LEIMU Uncharacterized protein OS=Leishmania mexicana (strain MHOM/GT/2001/U1103) OX=929439 GN=LMXM_23_0640 PE=4 SV=1	1	1	1	2.3	2.3	2.3	70.138
NaN	NaN	NaN	0	1.92603	1.93108		0	1.92603		0	1.93108	E9AWI3	E9AWI3	tr|E9AWI3|E9AWI3_LEIMU V-type proton ATPase subunit a OS=Leishmania mexicana (strain MHOM/GT/2001/U1103) OX=929439 GN=LMXM_23_1510 PE=3 SV=1	1	1	1	1.8	1.8	1.8	87.612
NaN	NaN	NaN	0	3.09254	2.88023		0	3.09254		0	2.88023	E9AWK9	E9AWK9	tr|E9AWK9|E9AWK9_LEIMU Transcription elongation factor-like protein OS=Leishmania mexicana (strain MHOM/GT/2001/U1103) OX=929439 GN=LMXM_24_0200 PE=4 SV=1	1	1	1	4.3	4.3	4.3	25.965
NaN	NaN	NaN	0	0.291533	-0.0788218		0	0.291533		0	-0.0788218	E9AWM7	E9AWM7	tr|E9AWM7|E9AWM7_LEIMU Putative aspartate aminotransferase OS=Leishmania mexicana (strain MHOM/GT/2001/U1103) OX=929439 GN=LMXM_24_0370 PE=4 SV=1	1	1	1	3.5	3.5	3.5	47.634
0	0.805947	2.04658	0	1.53953	0.882881	+	1.0682	1.17274	+	0.892256	1.46473	E9AWS4	E9AWS4	tr|E9AWS4|E9AWS4_LEIMU Uncharacterized protein OS=Leishmania mexicana (strain MHOM/GT/2001/U1103) OX=929439 GN=LMXM_24_0830 PE=4 SV=1	1	1	1	1.5	1.5	1.5	94.408
0	-1.99132	-3.92731	0	-2.69996	-2.91058	+	1.6563	-2.34564	+	1.66955	-3.41894	E9AWT8	E9AWT8	tr|E9AWT8|E9AWT8_LEIMU Uncharacterized protein OS=Leishmania mexicana (strain MHOM/GT/2001/U1103) OX=929439 GN=LMXM_24_0970 PE=4 SV=1	1	1	1	1.5	1.5	1.5	78.592
0	2.69845	1.10346	0	3.67136	1.68532	+	1.64699	3.18491	+	1.38848	1.39439	E9AWU6	E9AWU6	tr|E9AWU6|E9AWU6_LEIMU Putative helicase-like protein OS=Leishmania mexicana (strain MHOM/GT/2001/U1103) OX=929439 GN=LMXM_24_1050 PE=4 SV=1	1	1	1	0.7	0.7	0.7	138.57
NaN	NaN	NaN	0	3.14478	2.07659		0	3.14478		0	2.07659	E9AWY7	E9AWY7	tr|E9AWY7|E9AWY7_LEIMU Uncharacterized protein OS=Leishmania mexicana (strain MHOM/GT/2001/U1103) OX=929439 GN=LMXM_24_1435 PE=4 SV=1	1	1	1	1.1	1.1	1.1	93.008
NaN	NaN	NaN	0	2.03171	0.659287		0	2.03171		0	0.659287	E9AX35	E9AX35	tr|E9AX35|E9AX35_LEIMU Uncharacterized protein OS=Leishmania mexicana (strain MHOM/GT/2001/U1103) OX=929439 GN=LMXM_24_1900 PE=4 SV=1	1	1	1	1.9	1.9	1.9	88.204
0	2.0164	1.36135	0	1.54338	0.733815	+	1.76442	1.77989	+	1.10128	1.04758	E9B645;E9AX51	E9B645;E9AX51	tr|E9B645|E9B645_LEIMU Putative 60S ribosomal protein L26 OS=Leishmania mexicana (strain MHOM/GT/2001/U1103) OX=929439 GN=LMXM_34_1670 PE=4 SV=1;tr|E9AX51|E9AX51_LEIMU Putative 60S ribosomal protein L26 OS=Leishmania mexicana (strain MHOM/GT/2001/U1103) OX	1	1	1	6.3	6.3	6.3	16.234
NaN	NaN	NaN	0	0.882498	0.365789		0	0.882498		0	0.365789	Q9GRT1;E9AX78	Q9GRT1;E9AX78	tr|Q9GRT1|Q9GRT1_LEIME Putative mitogen-activated protein kinase kinase 4 OS=Leishmania mexicana mexicana OX=44270 GN=MKK4 PE=4 SV=2;tr|E9AX78|E9AX78_LEIMU Mitogen-activated protein kinase OS=Leishmania mexicana (strain MHOM/GT/2001/U1103) OX=929439 GN=LMX	1	1	1	3.1	3.1	3.1	38.92
NaN	NaN	NaN	0	1.24045	1.84547		0	1.24045		0	1.84547	E9AXP6	E9AXP6	tr|E9AXP6|E9AXP6_LEIMU Uncharacterized protein OS=Leishmania mexicana (strain MHOM/GT/2001/U1103) OX=929439 GN=LMXM_25_1650 PE=4 SV=1	1	1	1	6	6	6	25.649
0	1.70821	1.43365	0	3.09147	2.89437	+	1.131	2.39984	+	1.01087	2.16401	E9AXU0	E9AXU0	tr|E9AXU0|E9AXU0_LEIMU Elongation factor 2-like protein OS=Leishmania mexicana (strain MHOM/GT/2001/U1103) OX=929439 GN=LMXM_25_2080 PE=4 SV=1	1	1	1	1.2	1.2	1.2	97.993
0	2.29971	1.22594	NaN	NaN	NaN		0	2.29971		0	1.22594	E9AXW8	E9AXW8	tr|E9AXW8|E9AXW8_LEIMU Putative serine/threonine-protein kinase (Putative protein kinase) OS=Leishmania mexicana (strain MHOM/GT/2001/U1103) OX=929439 GN=LMXM_25_2340 PE=3 SV=1	1	1	1	3.6	3.6	3.6	44.468
0	1.51769	1.51236	NaN	NaN	NaN		0	1.51769		0	1.51236	E9AXZ5	E9AXZ5	tr|E9AXZ5|E9AXZ5_LEIMU Adenine phosphoribosyltransferase OS=Leishmania mexicana (strain MHOM/GT/2001/U1103) OX=929439 GN=LMXM_26_0140 PE=4 SV=1	1	1	1	7.2	7.2	7.2	26.174
0	2.18767	0.167201	0	1.29736	0.482137	+	1.22549	1.74251	+	0.756106	0.324669	E9AY41	E9AY41	tr|E9AY41|E9AY41_LEIMU Putative 10 kDa heat shock protein OS=Leishmania mexicana (strain MHOM/GT/2001/U1103) OX=929439 GN=LMXM_26_0620 PE=3 SV=1	1	1	1	12	12	12	10.701
0	2.25571	1.11399	0	2.13801	1.20696	+	3.14461	2.19686	+	2.79567	1.16047	E9AYF0	E9AYF0	tr|E9AYF0|E9AYF0_LEIMU Putative cytochrome c oxidase subunit V OS=Leishmania mexicana (strain MHOM/GT/2001/U1103) OX=929439 GN=LMXM_26_1710 PE=4 SV=1	1	1	1	5.6	5.6	5.6	22.272
0	2.2116	1.39287	NaN	NaN	NaN		0	2.2116		0	1.39287	E9AYI3	E9AYI3	tr|E9AYI3|E9AYI3_LEIMU Uncharacterized protein OS=Leishmania mexicana (strain MHOM/GT/2001/U1103) OX=929439 GN=LMXM_26_2030 PE=4 SV=1	1	1	1	1.9	1.9	1.9	83.583
0	2.92479	2.4101	0	2.31636	0.990237	+	1.8791	2.62058	+	0.857207	1.70017	E9AYJ1	E9AYJ1	tr|E9AYJ1|E9AYJ1_LEIMU Uncharacterized protein OS=Leishmania mexicana (strain MHOM/GT/2001/U1103) OX=929439 GN=LMXM_26_2110 PE=4 SV=1	1	1	1	0.6	0.6	0.6	186.93
0	1.35875	3.08558	NaN	NaN	NaN		0	1.35875		0	3.08558	E9AYR5	E9AYR5	tr|E9AYR5|E9AYR5_LEIMU Uncharacterized protein OS=Leishmania mexicana (strain MHOM/GT/2001/U1103) OX=929439 GN=LMXM_27_0130 PE=4 SV=1	1	1	1	6.1	6.1	6.1	12.936
0	3.45409	2.42509	0	2.52469	0.983497	+	1.63222	2.98939	+	0.848344	1.70429	E9AYS6	E9AYS6	tr|E9AYS6|E9AYS6_LEIMU Kinetoplast-associated protein-like protein OS=Leishmania mexicana (strain MHOM/GT/2001/U1103) OX=929439 GN=LMXM_27_0240 PE=4 SV=1	1	1	1	81.7	81.7	81.7	145.67
0	1.62627	0.751805	NaN	NaN	NaN		0	1.62627		0	0.751805	E9AYU4	E9AYU4	tr|E9AYU4|E9AYU4_LEIMU Ribokinase OS=Leishmania mexicana (strain MHOM/GT/2001/U1103) OX=929439 GN=LMXM_27_0420 PE=3 SV=1	1	1	1	3	3	3	35.274
0	1.20725	1.88565	NaN	NaN	NaN		0	1.20725		0	1.88565	E9AZ11	E9AZ11	tr|E9AZ11|E9AZ11_LEIMU Uncharacterized protein OS=Leishmania mexicana (strain MHOM/GT/2001/U1103) OX=929439 GN=LMXM_27_1090 PE=4 SV=1	1	1	1	7.6	7.6	7.6	22.183
NaN	NaN	NaN	0	3.05958	1.89178		0	3.05958		0	1.89178	E9AZ57	E9AZ57	tr|E9AZ57|E9AZ57_LEIMU Uncharacterized protein OS=Leishmania mexicana (strain MHOM/GT/2001/U1103) OX=929439 GN=LMXM_27_1530 PE=4 SV=1	1	1	1	15.7	15.7	15.7	11.501
NaN	NaN	NaN	0	0.925633	0.920801		0	0.925633		0	0.920801	E9AZ65	E9AZ65	tr|E9AZ65|E9AZ65_LEIMU Eukaryotic translation initiation factor eIF-4E,putative OS=Leishmania mexicana (strain MHOM/GT/2001/U1103) OX=929439 GN=LMXM_27_1620 PE=3 SV=1	1	1	1	6.6	6.6	6.6	23.627
0	2.54206	1.79176	0	2.1837	2.60408	+	2.24403	2.36288	+	1.48821	2.19792	E9AZB5	E9AZB5	tr|E9AZB5|E9AZB5_LEIMU Uncharacterized protein OS=Leishmania mexicana (strain MHOM/GT/2001/U1103) OX=929439 GN=LMXM_27_2090 PE=4 SV=1	1	1	1	10.1	10.1	10.1	17.484
NaN	NaN	NaN	0	2.86847	2.48323		0	2.86847		0	2.48323	E9AZH2	E9AZH2	tr|E9AZH2|E9AZH2_LEIMU Proteasome subunit beta OS=Leishmania mexicana (strain MHOM/GT/2001/U1103) OX=929439 GN=LMXM_28_0110 PE=3 SV=1	1	1	1	7.3	7.3	7.3	22.522
0	1.97587	1.97015	NaN	NaN	NaN		0	1.97587		0	1.97015	E9AZK8	E9AZK8	tr|E9AZK8|E9AZK8_LEIMU Carbonic anhydrase-like protein OS=Leishmania mexicana (strain MHOM/GT/2001/U1103) OX=929439 GN=LMXM_28_0480 PE=4 SV=1	1	1	1	2.8	2.8	2.8	65.959
NaN	NaN	NaN	0	0.890134	1.70693		0	0.890134		0	1.70693	E9AZN0	E9AZN0	tr|E9AZN0|E9AZN0_LEIMU Serine/threonine-protein phosphatase OS=Leishmania mexicana (strain MHOM/GT/2001/U1103) OX=929439 GN=LMXM_28_0690 PE=3 SV=1	1	1	1	5.6	5.6	5.6	34.387
0	2.12026	-0.331809	NaN	NaN	NaN		0	2.12026		0	-0.331809	E9AZR2	E9AZR2	tr|E9AZR2|E9AZR2_LEIMU 40S ribosomal protein S14 OS=Leishmania mexicana (strain MHOM/GT/2001/U1103) OX=929439 GN=LMXM_28_0960 PE=3 SV=1	1	1	1	9	9	9	15.563
0	3.30341	2.92558	0	2.72702	1.94394	+	2.04517	3.01521	+	1.4166	2.43476	E9AZY8	E9AZY8	tr|E9AZY8|E9AZY8_LEIMU Sulfate transporter-like protein OS=Leishmania mexicana (strain MHOM/GT/2001/U1103) OX=929439 GN=LMXM_28_1690 PE=4 SV=1	1	1	1	0.4	0.4	0.4	215.86
0	1.73233	1.06981	NaN	NaN	NaN		0	1.73233		0	1.06981	E9B007	E9B007	tr|E9B007|E9B007_LEIMU Uncharacterized protein OS=Leishmania mexicana (strain MHOM/GT/2001/U1103) OX=929439 GN=LMXM_28_1880 PE=4 SV=1	1	1	1	0.9	0.9	0.9	140.18
0	0.140155	-2.22444	NaN	NaN	NaN		0	0.140155		0	-2.22444	E9B070	E9B070	tr|E9B070|E9B070_LEIMU Uncharacterized protein OS=Leishmania mexicana (strain MHOM/GT/2001/U1103) OX=929439 GN=LMXM_28_2480 PE=4 SV=1	1	1	1	3	3	3	31.382
0	1.05487	1.2915	NaN	NaN	NaN		0	1.05487		0	1.2915	E9B0I7	E9B0I7	tr|E9B0I7|E9B0I7_LEIMU Ribosome biogenesis regulatory protein OS=Leishmania mexicana (strain MHOM/GT/2001/U1103) OX=929439 GN=LMXM_29_0620 PE=3 SV=1	1	1	1	6.5	6.5	6.5	24.972
NaN	NaN	NaN	0	2.12629	2.23975		0	2.12629		0	2.23975	E9B0I8	E9B0I8	tr|E9B0I8|E9B0I8_LEIMU Putative histidyl-tRNA synthetase OS=Leishmania mexicana (strain MHOM/GT/2001/U1103) OX=929439 GN=LMXM_29_0630 PE=4 SV=1	1	1	1	2.7	2.7	2.7	53.04
0	2.32686	2.98533	NaN	NaN	NaN		0	2.32686		0	2.98533	E9B0J1	E9B0J1	tr|E9B0J1|E9B0J1_LEIMU Uncharacterized protein OS=Leishmania mexicana (strain MHOM/GT/2001/U1103) OX=929439 GN=LMXM_29_0660 PE=4 SV=1	1	1	1	2.2	2.2	2.2	81.286
0	1.74212	1.73659	NaN	NaN	NaN		0	1.74212		0	1.73659	E9B0K3	E9B0K3	tr|E9B0K3|E9B0K3_LEIMU Uncharacterized protein OS=Leishmania mexicana (strain MHOM/GT/2001/U1103) OX=929439 GN=LMXM_29_0760 PE=4 SV=1	1	1	1	1	1	1	116.67
0	0.0255436	-0.113951	NaN	NaN	NaN		0	0.0255436		0	-0.113951	E9B0P0	E9B0P0	tr|E9B0P0|E9B0P0_LEIMU Putative RNA-binding protein OS=Leishmania mexicana (strain MHOM/GT/2001/U1103) OX=929439 GN=LMXM_29_1110 PE=4 SV=1	1	1	1	2.6	2.6	2.6	67.473
NaN	NaN	NaN	0	3.44824	1.9612		0	3.44824		0	1.9612	E9B0Q6	E9B0Q6	tr|E9B0Q6|E9B0Q6_LEIMU Uncharacterized protein OS=Leishmania mexicana (strain MHOM/GT/2001/U1103) OX=929439 GN=LMXM_29_1260 PE=4 SV=1	1	1	1	0.4	0.4	0.4	210.74
NaN	NaN	NaN	0	0.558173	-0.097401		0	0.558173		0	-0.097401	E9B0T8	E9B0T8	tr|E9B0T8|E9B0T8_LEIMU Uncharacterized protein OS=Leishmania mexicana (strain MHOM/GT/2001/U1103) OX=929439 GN=LMXM_29_1625 PE=4 SV=1	1	1	1	8	8	8	16.978
0	3.07355	1.36841	NaN	NaN	NaN		0	3.07355		0	1.36841	E9B108	E9B108	tr|E9B108|E9B108_LEIMU Sphingosine phosphate lyase-like protein,putative OS=Leishmania mexicana (strain MHOM/GT/2001/U1103) OX=929439 GN=LMXM_29_2350 PE=3 SV=1	1	1	1	2	2	2	59.221
NaN	NaN	NaN	0	0.908503	1.2697		0	0.908503		0	1.2697	E9B158	E9B158	tr|E9B158|E9B158_LEIMU Uncharacterized protein OS=Leishmania mexicana (strain MHOM/GT/2001/U1103) OX=929439 GN=LMXM_29_2845 PE=4 SV=1	1	1	1	15.4	15.4	15.4	11.794
0	0.658285	-1.22997	NaN	NaN	NaN		0	0.658285		0	-1.22997	E9B182	E9B182	tr|E9B182|E9B182_LEIMU Putative homoserine kinase OS=Leishmania mexicana (strain MHOM/GT/2001/U1103) OX=929439 GN=LMXM_29_3080 PE=3 SV=1	1	1	1	2.9	2.9	2.9	36.194
0	4.36991	3.62974	0	4.10989	3.24414	+	3.02739	4.2399	+	2.50418	3.43694	E9B1B4	E9B1B4	tr|E9B1B4|E9B1B4_LEIMU Putative CAS/CSE/importin domain protein OS=Leishmania mexicana (strain MHOM/GT/2001/U1103) OX=929439 GN=LMXM_29_3390 PE=4 SV=1	1	1	1	1.1	1.1	1.1	108.1
0	0.638005	-0.0182859	0	0.848136	0.394033	+	1.71193	0.743071		0.33882	0.187874	E9B1D9	E9B1D9	tr|E9B1D9|E9B1D9_LEIMU Ribosomal protein L15 OS=Leishmania mexicana (strain MHOM/GT/2001/U1103) OX=929439 GN=LMXM_29_3650 PE=3 SV=1	11	1	1	45.6	5.4	5.4	24.435
NaN	NaN	NaN	0	0.395349	-0.727836		0	0.395349		0	-0.727836	E9B1E3	E9B1E3	tr|E9B1E3|E9B1E3_LEIMU Uncharacterized protein OS=Leishmania mexicana (strain MHOM/GT/2001/U1103) OX=929439 GN=LMXM_29_3690 PE=4 SV=1	1	1	1	2.1	2.1	2.1	66.453
0	0.692046	0.340594	NaN	NaN	NaN		0	0.692046		0	0.340594	E9B1E7;E9B1E6	E9B1E7;E9B1E6	tr|E9B1E7|E9B1E7_LEIMU Putative 60S acidic ribosomal protein P2 OS=Leishmania mexicana (strain MHOM/GT/2001/U1103) OX=929439 GN=LMXM_29_3730 PE=3 SV=1;tr|E9B1E6|E9B1E6_LEIMU Putative 60S acidic ribosomal protein P2 OS=Leishmania mexicana (strain MHOM/GT/20	1	1	1	10.5	10.5	10.5	10.627
0	2.77649	1.71901	NaN	NaN	NaN		0	2.77649		0	1.71901	E9B1G2	E9B1G2	tr|E9B1G2|E9B1G2_LEIMU Putative ubiquitin hydrolase OS=Leishmania mexicana (strain MHOM/GT/2001/U1103) OX=929439 GN=LMXM_30_0140 PE=3 SV=1	1	1	1	2.2	2.2	2.2	50.717
0	-0.171144	1.41094	NaN	NaN	NaN		0	-0.171144		0	1.41094	E9B1K6	E9B1K6	tr|E9B1K6|E9B1K6_LEIMU Mevalonate kinase OS=Leishmania mexicana (strain MHOM/GT/2001/U1103) OX=929439 GN=LMXM_30_0560 PE=3 SV=1	1	1	1	4.3	4.3	4.3	38.354
NaN	NaN	NaN	0	1.60827	0.476722		0	1.60827		0	0.476722	E9B1L5	E9B1L5	tr|E9B1L5|E9B1L5_LEIMU Uncharacterized protein OS=Leishmania mexicana (strain MHOM/GT/2001/U1103) OX=929439 GN=LMXM_30_0640 PE=4 SV=1	1	1	1	1.8	1.8	1.8	101.51
0	1.44351	2.29675	NaN	NaN	NaN		0	1.44351		0	2.29675	E9B1L9	E9B1L9	tr|E9B1L9|E9B1L9_LEIMU Uncharacterized protein OS=Leishmania mexicana (strain MHOM/GT/2001/U1103) OX=929439 GN=LMXM_30_0680 PE=4 SV=1	1	1	1	3.9	3.9	3.9	32.313
NaN	NaN	NaN	0	0.860585	-0.5893		0	0.860585		0	-0.5893	E9B1Q2	E9B1Q2	tr|E9B1Q2|E9B1Q2_LEIMU Uncharacterized protein OS=Leishmania mexicana (strain MHOM/GT/2001/U1103) OX=929439 GN=LMXM_30_1050 PE=4 SV=1	1	1	1	4.7	4.7	4.7	39.445
0	1.60703	0.592021	NaN	NaN	NaN		0	1.60703		0	0.592021	E9B1T9	E9B1T9	tr|E9B1T9|E9B1T9_LEIMU Uncharacterized protein OS=Leishmania mexicana (strain MHOM/GT/2001/U1103) OX=929439 GN=LMXM_30_1400 PE=4 SV=1	1	1	1	1.1	1.1	1.1	139.34
0	2.58337	1.61484	NaN	NaN	NaN		0	2.58337		0	1.61484	E9B1X8	E9B1X8	tr|E9B1X8|E9B1X8_LEIMU Uncharacterized protein OS=Leishmania mexicana (strain MHOM/GT/2001/U1103) OX=929439 GN=LMXM_30_1780 PE=4 SV=1	1	1	1	3.5	3.5	3.5	52.967
0	1.52693	1.29499	0	2.29995	2.02246	+	1.41494	1.91344	+	1.348	1.65872	E9B201	E9B201	tr|E9B201|E9B201_LEIMU Succinyl-diaminopimelate desuccinylase-like protein OS=Leishmania mexicana (strain MHOM/GT/2001/U1103) OX=929439 GN=LMXM_30_2020 PE=4 SV=1	1	1	1	3.2	3.2	3.2	51.11
0	2.68399	2.95204	NaN	NaN	NaN		0	2.68399		0	2.95204	E9B213	E9B213	tr|E9B213|E9B213_LEIMU Uncharacterized protein OS=Leishmania mexicana (strain MHOM/GT/2001/U1103) OX=929439 GN=LMXM_30_2130 PE=4 SV=1	1	1	1	1.6	1.6	1.6	102.75
0	1.01659	-0.505931	NaN	NaN	NaN		0	1.01659		0	-0.505931	E9B2A2	E9B2A2	tr|E9B2A2|E9B2A2_LEIMU Uncharacterized protein OS=Leishmania mexicana (strain MHOM/GT/2001/U1103) OX=929439 GN=LMXM_30_3030 PE=4 SV=1	1	1	1	0.5	0.5	0.5	184.94
0	-0.683174	-0.0348992	0	0.536312	0.532001		0.0385074	-0.073431		0.325109	0.248551	E9B2F6	E9B2F6	tr|E9B2F6|E9B2F6_LEIMU Uncharacterized protein OS=Leishmania mexicana (strain MHOM/GT/2001/U1103) OX=929439 GN=LMXM_31_0350 PE=4 SV=1	1	1	1	2.6	2.6	2.6	51.421
NaN	NaN	NaN	0	0.687184	0.682667		0	0.687184		0	0.682667	E9B2L3	E9B2L3	tr|E9B2L3|E9B2L3_LEIMU Ethanolamine-phosphate cytidylyltransferase,putative OS=Leishmania mexicana (strain MHOM/GT/2001/U1103) OX=929439 GN=LMXM_31_0890 PE=4 SV=1	1	1	1	3.7	3.7	3.7	45.126
0	2.41237	0.479225	0	1.39179	0.562695	+	1.18687	1.90208	+	2.19676	0.52096	E9B2P5	E9B2P5	tr|E9B2P5|E9B2P5_LEIMU Proteasome regulatory non-ATP-ase subunit,putative OS=Leishmania mexicana (strain MHOM/GT/2001/U1103) OX=929439 GN=LMXM_31_1200 PE=4 SV=1	1	1	1	6.2	6.2	6.2	31.11
0	0.36322	0.348367	NaN	NaN	NaN		0	0.36322		0	0.348367	E9B2U9	E9B2U9	tr|E9B2U9|E9B2U9_LEIMU Coatomer subunit epsilon OS=Leishmania mexicana (strain MHOM/GT/2001/U1103) OX=929439 GN=LMXM_31_1730 PE=3 SV=1	1	1	1	4.6	4.6	4.6	34.99
0	1.86098	-1.02671	NaN	NaN	NaN		0	1.86098		0	-1.02671	E9B2V1	E9B2V1	tr|E9B2V1|E9B2V1_LEIMU Uncharacterized protein OS=Leishmania mexicana (strain MHOM/GT/2001/U1103) OX=929439 GN=LMXM_31_1750 PE=4 SV=1	1	1	1	1.5	1.5	1.5	85.068
0	2.13613	2.22856	0	2.91909	2.23628	+	1.6353	2.52761	+	5.52449	2.23242	E9B2V9;E9B2W0	E9B2V9;E9B2W0	tr|E9B2V9|E9B2V9_LEIMU Superoxide dismutase OS=Leishmania mexicana (strain MHOM/GT/2001/U1103) OX=929439 GN=LMXM_31_1820 PE=3 SV=1;tr|E9B2W0|E9B2W0_LEIMU Superoxide dismutase OS=Leishmania mexicana (strain MHOM/GT/2001/U1103) OX=929439 GN=LMXM_31_1830 PE=3	1	1	1	3.6	3.6	3.6	21.722
NaN	NaN	NaN	0	2.59562	3.16436		0	2.59562		0	3.16436	E9B2Y6	E9B2Y6	tr|E9B2Y6|E9B2Y6_LEIMU ABC transporter-like protein OS=Leishmania mexicana (strain MHOM/GT/2001/U1103) OX=929439 GN=LMXM_31_2060 PE=4 SV=1	1	1	1	1.5	1.5	1.5	77.321
0	0.0748212	-0.521238	NaN	NaN	NaN		0	0.0748212		0	-0.521238	E9B311	E9B311	tr|E9B311|E9B311_LEIMU Uncharacterized protein OS=Leishmania mexicana (strain MHOM/GT/2001/U1103) OX=929439 GN=LMXM_31_2310 PE=4 SV=1	1	1	1	0.7	0.7	0.7	128.53
0	1.44169	2.30508	NaN	NaN	NaN		0	1.44169		0	2.30508	E9B3F5	E9B3F5	tr|E9B3F5|E9B3F5_LEIMU Putative kinetoplast-associated protein p18-2 OS=Leishmania mexicana (strain MHOM/GT/2001/U1103) OX=929439 GN=LMXM_31_3770 PE=4 SV=1	1	1	1	9.8	9.8	9.8	14.934
0	0.907131	1.23511	NaN	NaN	NaN		0	0.907131		0	1.23511	E9B3G5	E9B3G5	tr|E9B3G5|E9B3G5_LEIMU Putative myosin heavy chain OS=Leishmania mexicana (strain MHOM/GT/2001/U1103) OX=929439 GN=LMXM_31_3870 PE=3 SV=1	1	1	1	1	1	1	119.01
NaN	NaN	NaN	0	0.260403	0.256592		0	0.260403		0	0.256592	E9B3L1	E9B3L1	tr|E9B3L1|E9B3L1_LEIMU Putative ATP-binding cassette protein OS=Leishmania mexicana (strain MHOM/GT/2001/U1103) OX=929439 GN=LMXM_32_0310 PE=4 SV=1	1	1	1	1.9	1.9	1.9	74.736
0	2.18222	0.133213	0	1.25971	1.25452	+	1.18763	1.72097	+	0.466679	0.693869	E9B3Q7	E9B3Q7	tr|E9B3Q7|E9B3Q7_LEIMU Uncharacterized protein OS=Leishmania mexicana (strain MHOM/GT/2001/U1103) OX=929439 GN=LMXM_32_0750 PE=4 SV=1	1	1	1	1.3	1.3	1.3	84.11
NaN	NaN	NaN	0	1.91414	0.414578		0	1.91414		0	0.414578	E9B3Z6	E9B3Z6	tr|E9B3Z6|E9B3Z6_LEIMU Uncharacterized protein OS=Leishmania mexicana (strain MHOM/GT/2001/U1103) OX=929439 GN=LMXM_32_1590 PE=4 SV=1	1	1	1	3.4	3.4	3.4	36.084
0	2.05899	2.11611	NaN	NaN	NaN		0	2.05899		0	2.11611	E9B3Z8	E9B3Z8	tr|E9B3Z8|E9B3Z8_LEIMU Putative peptidase M20/M25/M40 OS=Leishmania mexicana (strain MHOM/GT/2001/U1103) OX=929439 GN=LMXM_32_1610 PE=4 SV=1	1	1	1	2.3	2.3	2.3	51.682
0	2.98712	2.52667	0	3.96626	3.15656	+	1.7154	3.47669	+	1.91857	2.84161	E9B412	E9B412	tr|E9B412|E9B412_LEIMU Macrophage migration inhibitory factor-like protein OS=Leishmania mexicana (strain MHOM/GT/2001/U1103) OX=929439 GN=LMXM_32_1750 PE=4 SV=1	1	1	1	7.1	7.1	7.1	12.683
0	2.42802	1.84209	0	2.5873	2.44579	+	2.99691	2.50766	+	1.71552	2.14394	E9B420	E9B420	tr|E9B420|E9B420_LEIMU Putative small GTP-binding protein Rab18 OS=Leishmania mexicana (strain MHOM/GT/2001/U1103) OX=929439 GN=LMXM_32_1840 PE=4 SV=1	1	1	1	5.1	5.1	5.1	23.667
0	0.146946	2.58138	NaN	NaN	NaN		0	0.146946		0	2.58138	E9B429	E9B429	tr|E9B429|E9B429_LEIMU Uncharacterized protein OS=Leishmania mexicana (strain MHOM/GT/2001/U1103) OX=929439 GN=LMXM_32_1920 PE=4 SV=1	1	1	1	8.5	8.5	8.5	21.648
NaN	NaN	NaN	0	2.26357	1.19474		0	2.26357		0	1.19474	E9B430	E9B430	tr|E9B430|E9B430_LEIMU Putative phosphoribosylpyrophosphate synthetase OS=Leishmania mexicana (strain MHOM/GT/2001/U1103) OX=929439 GN=LMXM_32_1930 PE=4 SV=1	1	1	1	3.1	3.1	3.1	39.044
0	1.04524	-0.987429	NaN	NaN	NaN		0	1.04524		0	-0.987429	E9B466	E9B466	tr|E9B466|E9B466_LEIMU Uncharacterized protein OS=Leishmania mexicana (strain MHOM/GT/2001/U1103) OX=929439 GN=LMXM_32_2270 PE=4 SV=1	1	1	1	21.7	21.7	21.7	83.318
0	2.59129	2.24453	NaN	NaN	NaN		0	2.59129		0	2.24453	E9B492	E9B492	tr|E9B492|E9B492_LEIMU Uncharacterized protein OS=Leishmania mexicana (strain MHOM/GT/2001/U1103) OX=929439 GN=LMXM_32_2530 PE=4 SV=1	1	1	1	1	1	1	144.21
0	3.19279	1.54061	0	2.75173	1.85828	+	2.2628	2.97226	+	2.06436	1.69944	E9B4B4	E9B4B4	tr|E9B4B4|E9B4B4_LEIMU Putative translation initiation factor IF-2 OS=Leishmania mexicana (strain MHOM/GT/2001/U1103) OX=929439 GN=LMXM_32_2740 PE=4 SV=1	1	1	1	1.5	1.5	1.5	92.828
0	1.98218	2.08269	0	1.26982	1.71343	+	1.34887	1.626	+	2.03013	1.89806	E9B4H8	E9B4H8	tr|E9B4H8|E9B4H8_LEIMU Putative adenylate kinase OS=Leishmania mexicana (strain MHOM/GT/2001/U1103) OX=929439 GN=LMXM_33_0110 PE=3 SV=1	1	1	1	7.3	7.3	7.3	24.529
NaN	NaN	NaN	0	1.53953	0.882881		0	1.53953		0	0.882881	E9B4I4	E9B4I4	tr|E9B4I4|E9B4I4_LEIMU Uncharacterized protein OS=Leishmania mexicana (strain MHOM/GT/2001/U1103) OX=929439 GN=LMXM_33_0170 PE=4 SV=1	1	1	1	4.5	4.5	4.5	37.419
0	2.14247	1.00127	0	1.11878	0.546451	+	1.06546	1.63062	+	1.11595	0.773859	E9B4K3	E9B4K3	tr|E9B4K3|E9B4K3_LEIMU Eukaryotic translation initiation factor 5,putative OS=Leishmania mexicana (strain MHOM/GT/2001/U1103) OX=929439 GN=LMXM_33_0350 PE=4 SV=1	1	1	1	3.4	3.4	3.4	43.026
0	1.88186	1.71323	0	0.705109	-0.109439	+	0.798635	1.29348		0.32632	0.801897	E9B4R2	E9B4R2	tr|E9B4R2|E9B4R2_LEIMU Uncharacterized protein OS=Leishmania mexicana (strain MHOM/GT/2001/U1103) OX=929439 GN=LMXM_33_0910 PE=4 SV=1	1	1	1	6	6	6	19.562
NaN	NaN	NaN	0	2.81075	2.84747		0	2.81075		0	2.84747	E9B544	E9B544	tr|E9B544|E9B544_LEIMU Uncharacterized protein OS=Leishmania mexicana (strain MHOM/GT/2001/U1103) OX=929439 GN=LMXM_33_2530 PE=4 SV=1	1	1	1	3.6	3.6	3.6	251.28
NaN	NaN	NaN	0	1.72671	1.68339		0	1.72671		0	1.68339	E9B545	E9B545	tr|E9B545|E9B545_LEIMU Uncharacterized protein OS=Leishmania mexicana (strain MHOM/GT/2001/U1103) OX=929439 GN=LMXM_33_2540 PE=4 SV=1	1	1	1	1.3	1.3	1.3	100.14
0	1.58916	0.238912	NaN	NaN	NaN		0	1.58916		0	0.238912	E9B597	E9B597	tr|E9B597|E9B597_LEIMU Putative exosome subunit rrp6p homologue OS=Leishmania mexicana (strain MHOM/GT/2001/U1103) OX=929439 GN=LMXM_33_3080 PE=4 SV=1	1	1	1	2.3	2.3	2.3	81.149
0	1.34698	1.50618	0	3.64392	3.20657	+	0.790794	2.49545	+	0.961549	2.35637	E9B5C7	E9B5C7	tr|E9B5C7|E9B5C7_LEIMU Glucose-6-phosphate 1-epimerase OS=Leishmania mexicana (strain MHOM/GT/2001/U1103) OX=929439 GN=LMXM_33_3380 PE=3 SV=1	1	1	1	5.6	5.6	5.6	33.001
NaN	NaN	NaN	0	1.09666	0.289833		0	1.09666		0	0.289833	E9B5D6	E9B5D6	tr|E9B5D6|E9B5D6_LEIMU Uncharacterized protein OS=Leishmania mexicana (strain MHOM/GT/2001/U1103) OX=929439 GN=LMXM_33_3470 PE=4 SV=1	1	1	1	4.5	4.5	4.5	39.441
0	0.482295	0.08091	NaN	NaN	NaN		0	0.482295		0	0.08091	E9B5I1	E9B5I1	tr|E9B5I1|E9B5I1_LEIMU Putative dynein heavy chain OS=Leishmania mexicana (strain MHOM/GT/2001/U1103) OX=929439 GN=LMXM_33_3880 PE=4 SV=1	1	1	1	0.2	0.2	0.2	528.3
0	0.604578	1.09546	NaN	NaN	NaN		0	0.604578		0	1.09546	E9B5K8	E9B5K8	tr|E9B5K8|E9B5K8_LEIMU Uncharacterized protein OS=Leishmania mexicana (strain MHOM/GT/2001/U1103) OX=929439 GN=LMXM_33_4130 PE=4 SV=1	1	1	1	1.7	1.7	1.7	87.119
0	1.71661	0.598504	NaN	NaN	NaN		0	1.71661		0	0.598504	E9B5M9	E9B5M9	tr|E9B5M9|E9B5M9_LEIMU Proteasome subunit beta OS=Leishmania mexicana (strain MHOM/GT/2001/U1103) OX=929439 GN=LMXM_33_4340 PE=3 SV=1	1	1	1	4.5	4.5	4.5	24.648
0	2.12439	1.20823	NaN	NaN	NaN		0	2.12439		0	1.20823	E9B5T9	E9B5T9	tr|E9B5T9|E9B5T9_LEIMU Conserved SNF-7-like protein OS=Leishmania mexicana (strain MHOM/GT/2001/U1103) OX=929439 GN=LMXM_34_0580 PE=4 SV=1	1	1	1	3.6	3.6	3.6	25.501
0	1.67852	0.352228	NaN	NaN	NaN		0	1.67852		0	0.352228	E9B601	E9B601	tr|E9B601|E9B601_LEIMU Putative short chain dehydrogenase OS=Leishmania mexicana (strain MHOM/GT/2001/U1103) OX=929439 GN=LMXM_34_1220 PE=3 SV=1	1	1	1	3.4	3.4	3.4	24.777
0	-0.100528	0.703913	NaN	NaN	NaN		0	-0.100528		0	0.703913	E9B659	E9B659	tr|E9B659|E9B659_LEIMU Uncharacterized protein OS=Leishmania mexicana (strain MHOM/GT/2001/U1103) OX=929439 GN=LMXM_34_1820 PE=4 SV=1	1	1	1	4.8	4.8	4.8	31.471
0	0.909115	-0.130531	0	1.08389	0.0736681	+	2.11901	0.996504		0.0932321	-0.0284313	E9B668	E9B668	tr|E9B668|E9B668_LEIMU Ribosomal protein L15 OS=Leishmania mexicana (strain MHOM/GT/2001/U1103) OX=929439 GN=LMXM_34_1910 PE=3 SV=1	11	11	1	45	45	4	24.029
0	1.74462	1.68623	0	2.32343	2.32468	+	1.70665	2.03403	+	1.61237	2.00546	E9B6I5	E9B6I5	tr|E9B6I5|E9B6I5_LEIMU Putative ubiquitin-activating enzyme e1 OS=Leishmania mexicana (strain MHOM/GT/2001/U1103) OX=929439 GN=LMXM_34_3060 PE=4 SV=1	1	1	1	1	1	1	126.69
0	1.52422	0.941669	0	0.918677	2.70759	+	1.24945	1.22145	+	0.757586	1.82463	E9B6J1	E9B6J1	tr|E9B6J1|E9B6J1_LEIMU Uncharacterized protein OS=Leishmania mexicana (strain MHOM/GT/2001/U1103) OX=929439 GN=LMXM_34_3120 PE=4 SV=1	1	1	1	0.5	0.5	0.5	188.62
0	2.96262	2.39405	0	2.40557	2.08208	+	1.97482	2.6841	+	2.31674	2.23807	E9B701	E9B701	tr|E9B701|E9B701_LEIMU Glycine cleavage system H protein OS=Leishmania mexicana (strain MHOM/GT/2001/U1103) OX=929439 GN=LMXM_34_4720 PE=3 SV=1	1	1	1	14	14	14	11.58
0	0.82629	0.698847	0	2.99648	1.4256	+	0.65715	1.91138	+	1.00082	1.06222	E9B714	E9B714	tr|E9B714|E9B714_LEIMU Uncharacterized protein OS=Leishmania mexicana (strain MHOM/GT/2001/U1103) OX=929439 GN=LMXM_34_4860 PE=4 SV=1	1	1	1	5.2	5.2	5.2	38.608
0	0.971557	0.506897	NaN	NaN	NaN		0	0.971557		0	0.506897	E9B735	E9B735	tr|E9B735|E9B735_LEIMU Uncharacterized protein OS=Leishmania mexicana (strain MHOM/GT/2001/U1103) OX=929439 GN=LMXM_34_5090 PE=4 SV=1	1	1	1	2.1	2.1	2.1	65.639
0	1.87666	1.72861	0	1.61707	1.58784	+	2.26158	1.74687	+	2.74547	1.65822	E9APZ8	E9APZ8	tr|E9APZ8|E9APZ8_LEIMU Histone H4 OS=Leishmania mexicana (strain MHOM/GT/2001/U1103) OX=929439 GN=LMXM_15_0010 PE=3 SV=1	4	4	0	38	38	0	11.272
